# Supplementary material for: Methyl 2-{[(3-methyl-5-oxo-1-phenyl-4,5-dihydro-1H-pyrazol-4-yl­idene)(4-nitro­phen­yl)meth­yl]amino}-3-phenyl­propano­ate
Source: Acta Crystallogr Sect E Struct Rep Online. 2012 Mar 14;68(Pt 4):o1062. doi: 10.1107/S1600536812010343 (PMC3344020; doi:10.1107/S1600536812010343)
Supplement: Supplementary file 1 [file e-68-o1062-sup1.cif]

##############################################################################
#                                                                            #
# This CIF contains the data in a paper accepted for publication in          #
# Acta Crystallographica Section E. It conforms to the requirements of       #
# Notes for Authors for Acta Crystallographica Section E, and has been       #
# peer reviewed under the auspices of the IUCr Commission on Journals.       #
#                                                                            #
# Full details of the Crystallographic Information File format               #
# are given in the paper "The Crystallographic Information File (CIF):       #
# a New Standard Archive File for Crystallography" by S. R. Hall, F. H.      #
# Allen and I. D. Brown [Acta Cryst. (1991), A47, 655-685].                  #
#                                                                            #
# The current version of the core CIF dictionary is obtainable from          #
# ftp://ftp.iucr.org/pub/cif_core.dic.                                       #
#                                                                            #
# Software is freely available for graphical display of the structure(s)     #
# in this CIF. For information consult the CIF software page                 #
# http://www.iucr.org/resources/cif/software.                                #
#                                                                            #
# This file may be used for bona fide research purposes within the           #
# scientific community so long as proper attribution is given to the journal # 
# article from which it was obtained.                                        #
#                                                                            #
##############################################################################
data_I
_audit_creation_method     SHELXL-97
_chemical_name_systematic
;
Methyl 2-{[(3-methyl-5-oxo-1-phenyl-4,5-dihydro-1<i>H</i>-pyrazol-4-
ylidene)(4-nitrophenyl)methyl]amino}-3-phenylpropanoate
;
_chemical_name_common     ?
_chemical_formula_moiety     'C27 H24 N4 O5'
_chemical_formula_sum     'C27 H24 N4 O5'
_chemical_formula_iupac     'C27 H24 N4 O5'
_chemical_formula_weight     484.50
_chemical_melting_point     ?
_symmetry_cell_setting     monoclinic
_symmetry_space_group_name_H-M     'P 21'
_symmetry_space_group_name_Hall     'P 2yb'
loop_
    _symmetry_equiv_pos_as_xyz
    'x, y, z'
    '-x, y+1/2, -z'
_cell_length_a     6.7713(16)
_cell_length_b     8.917(2)
_cell_length_c     20.339(5)
_cell_angle_alpha     90.00
_cell_angle_beta     92.489(4)
_cell_angle_gamma     90.00
_cell_volume     1226.9(5)
_cell_formula_units_Z     2
_cell_measurement_reflns_used     2125
_cell_measurement_theta_min     2.49
_cell_measurement_theta_max     22.44
_cell_measurement_temperature     296(2)
_exptl_crystal_description     block
_exptl_crystal_colour     colourless
_exptl_crystal_size_max     0.20
_exptl_crystal_size_mid     0.16
_exptl_crystal_size_min     0.12
_exptl_crystal_density_diffrn     1.312
_exptl_crystal_density_meas     ?
_exptl_crystal_density_method     'not measured'
_exptl_crystal_F_000     508
_exptl_absorpt_coefficient_mu     0.092
_exptl_absorpt_correction_type     multi-scan
_exptl_absorpt_process_details     '(SADABS; Bruker, 2007)'
_exptl_absorpt_correction_T_min     0.9800
_exptl_absorpt_correction_T_max     0.9890
_exptl_special_details     ?
_diffrn_ambient_temperature     296(2)
_diffrn_radiation_type     MoK\a
_diffrn_radiation_wavelength     0.71073
_diffrn_radiation_source     'fine-focus sealed tube'
_diffrn_radiation_monochromator     graphite
_diffrn_measurement_device_type     'Bruker APEXII CCD'
_diffrn_measurement_method     '\f and \w scan'
_diffrn_detector_area_resol_mean     ?
_diffrn_reflns_number     6305
_diffrn_reflns_av_R_equivalents     0.0212
_diffrn_reflns_av_sigmaI/netI     0.0266
_diffrn_reflns_theta_min     2.00
_diffrn_reflns_theta_max     25.03
_diffrn_reflns_theta_full     25.03
_diffrn_measured_fraction_theta_max     0.998
_diffrn_measured_fraction_theta_full     0.998
_diffrn_reflns_limit_h_min     -8
_diffrn_reflns_limit_h_max     7
_diffrn_reflns_limit_k_min     -10
_diffrn_reflns_limit_k_max     10
_diffrn_reflns_limit_l_min     -24
_diffrn_reflns_limit_l_max     16
_diffrn_standards_number     ?
_diffrn_standards_interval_count     ?
_diffrn_standards_interval_time     ?
_diffrn_standards_decay_%     ?
_refine_special_details
;
Refinement of <i>F</i>^2^ against ALL reflections. The weighted <i>R</i>-factor
<i>wR</i> and goodness of fit <i>S</i> are based on <i>F</i>^2^, conventional
<i>R</i>-factors <i>R</i> are based on <i>F</i>, with <i>F</i> set to zero for
negative <i>F</i>^2^. The threshold expression of <i>F</i>^2^ >
\s(<i>F</i>^2^) is used only for calculating <i>R</i>-factors(gt) <i>etc</i>.
and is not relevant to the choice of reflections for refinement.
<i>R</i>-factors based on <i>F</i>^2^ are statistically about twice as large
as those based on <i>F</i>, and <i>R</i>- factors based on ALL data will be
even larger.
;
_reflns_number_total     2315
_reflns_number_gt     1855
_reflns_threshold_expression     I>2sigma(I)
_refine_ls_structure_factor_coef     Fsqd
_refine_ls_matrix_type     full
_refine_ls_R_factor_all     0.0551
_refine_ls_R_factor_gt     0.0399
_refine_ls_wR_factor_gt     0.0967
_refine_ls_wR_factor_ref     0.1062
_refine_ls_goodness_of_fit_ref     1.072
_refine_ls_restrained_S_all     1.072
_refine_ls_number_reflns     2315
_refine_ls_number_parameters     327
_refine_ls_number_restraints     1
_refine_ls_hydrogen_treatment     constr
_refine_ls_weighting_scheme     calc
_refine_ls_weighting_details
         'calc w=1/[\s^2^(Fo^2^)+(0.0582P)^2^+0.0914P] where P=(Fo^2^+2Fc^2^)/3'
_atom_sites_solution_hydrogens     geom
_atom_sites_solution_primary     direct
_atom_sites_solution_secondary     difmap
_refine_ls_shift/su_max     0.000
_refine_ls_shift/su_mean     0.000
_refine_diff_density_max     0.261
_refine_diff_density_min     -0.145
_refine_ls_extinction_method     none
_refine_ls_extinction_coef     ?
loop_
    _atom_type_symbol
    _atom_type_description
    _atom_type_scat_dispersion_real
    _atom_type_scat_dispersion_imag
    _atom_type_scat_source
    'C' 'C' 0.0033 0.0000
                         'International Tables Vol C Tables 4.2.6.8 and 6.1.1.4'
    'H' 'H' 0.0000 0.0000
                         'International Tables Vol C Tables 4.2.6.8 and 6.1.1.4'
    'N' 'N' 0.0061 0.0000
                         'International Tables Vol C Tables 4.2.6.8 and 6.1.1.4'
    'O' 'O' 0.0106 0.0000
                         'International Tables Vol C Tables 4.2.6.8 and 6.1.1.4'
_computing_data_collection     'APEX2 (Bruker, 2007)'
_computing_cell_refinement     'SAINT (Bruker, 2007)'
_computing_data_reduction     'SAINT (Bruker, 2007)'
_computing_structure_solution     'SHELXS97 (Sheldrick, 2008)'
_computing_structure_refinement     'SHELXL97 (Sheldrick, 2008)'
_computing_molecular_graphics     'SHELXTL (Sheldrick, 2008)'
_computing_publication_material     'SHELXTL (Sheldrick, 2008)'
loop_
    _atom_site_type_symbol
    _atom_site_label
    _atom_site_fract_x
    _atom_site_fract_y
    _atom_site_fract_z
    _atom_site_U_iso_or_equiv
    _atom_site_adp_type
    _atom_site_calc_flag
    _atom_site_refinement_flags
    _atom_site_occupancy
    _atom_site_symmetry_multiplicity
    _atom_site_disorder_assembly
    _atom_site_disorder_group
    O O1 0.2384(4) -0.1136(2) 0.34497(13) 0.0631(7) Uani d . 1 1 . .
    O O2 -0.7694(4) 0.4350(4) 0.12919(15) 0.0803(9) Uani d . 1 1 . .
    O O3 -0.5325(5) 0.4977(5) 0.06804(18) 0.1058(12) Uani d . 1 1 . .
    O O4 -0.3079(4) -0.3075(3) 0.31388(15) 0.0683(7) Uani d . 1 1 . .
    O O5 -0.4842(5) -0.3580(4) 0.22187(18) 0.1000(11) Uani d . 1 1 . .
    N N1 0.3237(4) 0.1290(3) 0.38007(13) 0.0506(7) Uani d . 1 1 . .
    N N2 0.2558(4) 0.2758(3) 0.36907(15) 0.0579(7) Uani d . 1 1 . .
    N N3 -0.5986(4) 0.4262(4) 0.11306(16) 0.0645(8) Uani d . 1 1 . .
    N N4 -0.0863(4) -0.0999(3) 0.26012(15) 0.0551(7) Uani d . 1 1 . .
    H H4 -0.0086 -0.1510 0.2861 0.066 Uiso calc R 1 1 . .
    C C1 0.6183(5) -0.0145(5) 0.4130(2) 0.0709(11) Uani d . 1 1 . .
    H H1 0.5785 -0.0909 0.3842 0.085 Uiso calc R 1 1 . .
    C C2 0.7941(6) -0.0259(6) 0.4492(2) 0.0879(14) Uani d . 1 1 . .
    H H2 0.8727 -0.1104 0.4444 0.105 Uiso calc R 1 1 . .
    C C3 0.8550(7) 0.0833(8) 0.4916(3) 0.1011(17) Uani d . 1 1 . .
    H H3 0.9744 0.0747 0.5156 0.121 Uiso calc R 1 1 . .
    C C4 0.7377(8) 0.2064(9) 0.4983(3) 0.118(2) Uani d . 1 1 . .
    H H4A 0.7776 0.2803 0.5283 0.142 Uiso calc R 1 1 . .
    C C5 0.5612(7) 0.2250(6) 0.4621(2) 0.0901(15) Uani d . 1 1 . .
    H H5 0.4852 0.3112 0.4661 0.108 Uiso calc R 1 1 . .
    C C6 0.5025(5) 0.1097(4) 0.41960(16) 0.0534(8) Uani d . 1 1 . .
    C C7 0.1051(5) 0.2653(4) 0.32700(17) 0.0508(8) Uani d . 1 1 . .
    C C8 0.0671(4) 0.1120(3) 0.30814(15) 0.0437(7) Uani d . 1 1 . .
    C C9 0.2132(4) 0.0246(4) 0.34512(16) 0.0474(8) Uani d . 1 1 . .
    C C10 0.0044(6) 0.4069(4) 0.3050(3) 0.0824(13) Uani d . 1 1 . .
    H H10A 0.0556 0.4893 0.3310 0.124 Uiso calc R 1 1 . .
    H H10B -0.1352 0.3979 0.3106 0.124 Uiso calc R 1 1 . .
    H H10C 0.0281 0.4245 0.2595 0.124 Uiso calc R 1 1 . .
    C C11 -0.0733(4) 0.0480(4) 0.26523(15) 0.0449(8) Uani d . 1 1 . .
    C C12 -0.2120(4) 0.1434(3) 0.22373(15) 0.0423(7) Uani d . 1 1 . .
    C C13 -0.1507(5) 0.2096(4) 0.16670(17) 0.0514(8) Uani d . 1 1 . .
    H H13 -0.0236 0.1915 0.1530 0.062 Uiso calc R 1 1 . .
    C C14 -0.2753(5) 0.3019(4) 0.12978(17) 0.0545(9) Uani d . 1 1 . .
    H H14 -0.2339 0.3465 0.0914 0.065 Uiso calc R 1 1 . .
    C C15 -0.4630(4) 0.3264(4) 0.15121(17) 0.0489(8) Uani d . 1 1 . .
    C C16 -0.5284(5) 0.2614(4) 0.20677(18) 0.0593(9) Uani d . 1 1 . .
    H H16 -0.6562 0.2791 0.2199 0.071 Uiso calc R 1 1 . .
    C C17 -0.4023(5) 0.1686(4) 0.24343(17) 0.0564(9) Uani d . 1 1 . .
    H H17 -0.4454 0.1231 0.2814 0.068 Uiso calc R 1 1 . .
    C C18 -0.2165(5) -0.1856(4) 0.21573(19) 0.0591(9) Uani d . 1 1 . .
    H H18 -0.3020 -0.1133 0.1920 0.071 Uiso calc R 1 1 . .
    C C19 -0.3515(6) -0.2928(4) 0.2507(2) 0.0636(10) Uani d . 1 1 . .
    C C20 -0.4402(7) -0.4046(5) 0.3506(3) 0.0948(15) Uani d . 1 1 . .
    H H20A -0.5692 -0.3599 0.3509 0.142 Uiso calc R 1 1 . .
    H H20B -0.3884 -0.4159 0.3950 0.142 Uiso calc R 1 1 . .
    H H20C -0.4494 -0.5012 0.3299 0.142 Uiso calc R 1 1 . .
    C C21 -0.0987(6) -0.2697(4) 0.1635(2) 0.0731(11) Uani d . 1 1 . .
    H H21A -0.0013 -0.3339 0.1857 0.088 Uiso calc R 1 1 . .
    H H21B -0.1884 -0.3331 0.1375 0.088 Uiso calc R 1 1 . .
    C C22 0.0040(6) -0.1652(4) 0.1186(2) 0.0635(10) Uani d . 1 1 . .
    C C23 -0.0986(7) -0.0965(5) 0.0657(2) 0.0777(12) Uani d . 1 1 . .
    H H23 -0.2311 -0.1194 0.0570 0.093 Uiso calc R 1 1 . .
    C C24 -0.0046(8) 0.0060(6) 0.0261(2) 0.0874(14) Uani d . 1 1 . .
    H H24 -0.0743 0.0508 -0.0091 0.105 Uiso calc R 1 1 . .
    C C25 0.1903(8) 0.0413(6) 0.0387(3) 0.0911(14) Uani d . 1 1 . .
    H H25 0.2528 0.1109 0.0126 0.109 Uiso calc R 1 1 . .
    C C26 0.2911(7) -0.0259(6) 0.0894(3) 0.0903(14) Uani d . 1 1 . .
    H H26 0.4238 -0.0028 0.0976 0.108 Uiso calc R 1 1 . .
    C C27 0.2016(6) -0.1274(5) 0.1291(2) 0.0816(13) Uani d . 1 1 . .
    H H27 0.2746 -0.1717 0.1637 0.098 Uiso calc R 1 1 . .
loop_
    _atom_site_aniso_label
    _atom_site_aniso_U_11
    _atom_site_aniso_U_22
    _atom_site_aniso_U_33
    _atom_site_aniso_U_12
    _atom_site_aniso_U_13
    _atom_site_aniso_U_23
    O1 0.0668(15) 0.0396(15) 0.0809(17) 0.0042(11) -0.0176(12) 0.0071(12)
    O2 0.0508(15) 0.087(2) 0.103(2) 0.0157(14) -0.0078(14) 0.0168(17)
    O3 0.086(2) 0.128(3) 0.104(2) 0.033(2) 0.0136(17) 0.062(2)
    O4 0.0676(15) 0.0495(15) 0.088(2) -0.0010(13) 0.0039(14) 0.0021(14)
    O5 0.093(2) 0.072(2) 0.132(3) -0.0315(19) -0.0316(19) 0.004(2)
    N1 0.0474(14) 0.0488(16) 0.0552(16) -0.0002(13) -0.0033(12) -0.0010(14)
    N2 0.0578(16) 0.0465(16) 0.0688(19) 0.0048(14) -0.0034(14) -0.0125(14)
    N3 0.0571(18) 0.064(2) 0.072(2) 0.0105(15) -0.0038(15) 0.0147(17)
    N4 0.0621(17) 0.0311(15) 0.0703(19) 0.0030(13) -0.0170(14) 0.0037(13)
    C1 0.066(2) 0.071(3) 0.074(3) 0.007(2) -0.0150(19) -0.001(2)
    C2 0.064(2) 0.095(4) 0.102(3) 0.009(3) -0.020(2) 0.012(3)
    C3 0.062(3) 0.145(5) 0.094(4) -0.008(3) -0.028(2) 0.003(4)
    C4 0.089(4) 0.153(6) 0.109(4) -0.005(4) -0.039(3) -0.045(4)
    C5 0.073(3) 0.104(4) 0.092(3) 0.004(2) -0.018(2) -0.034(3)
    C6 0.0458(17) 0.070(2) 0.0444(19) -0.0047(18) 0.0009(13) 0.0002(17)
    C7 0.0468(18) 0.0410(17) 0.065(2) 0.0064(15) 0.0035(15) -0.0057(16)
    C8 0.0424(16) 0.0355(17) 0.0530(19) 0.0032(14) -0.0005(13) 0.0001(14)
    C9 0.0440(18) 0.046(2) 0.052(2) 0.0001(14) 0.0027(14) -0.0001(15)
    C10 0.080(3) 0.046(2) 0.119(4) 0.016(2) -0.025(2) -0.018(2)
    C11 0.0440(17) 0.0440(19) 0.0469(19) 0.0036(14) 0.0046(14) 0.0020(14)
    C12 0.0439(16) 0.0315(15) 0.0514(18) 0.0007(13) 0.0008(13) -0.0007(14)
    C13 0.0421(17) 0.0472(18) 0.065(2) 0.0044(15) 0.0073(15) 0.0034(17)
    C14 0.0540(19) 0.053(2) 0.057(2) 0.0031(16) 0.0082(15) 0.0122(16)
    C15 0.0441(16) 0.0418(18) 0.060(2) 0.0067(14) -0.0031(15) 0.0012(15)
    C16 0.0439(17) 0.069(2) 0.065(2) 0.0101(18) 0.0069(15) 0.011(2)
    C17 0.0525(18) 0.060(2) 0.057(2) 0.0054(17) 0.0089(15) 0.0169(16)
    C18 0.067(2) 0.0341(17) 0.075(3) 0.0029(16) -0.0178(19) -0.0030(17)
    C19 0.064(2) 0.0346(17) 0.092(3) 0.0031(17) -0.007(2) -0.0013(19)
    C20 0.088(3) 0.063(3) 0.136(4) -0.007(2) 0.036(3) 0.011(3)
    C21 0.086(3) 0.045(2) 0.087(3) 0.0055(19) -0.007(2) -0.009(2)
    C22 0.072(2) 0.047(2) 0.070(2) 0.0085(18) -0.0045(19) -0.0138(18)
    C23 0.086(3) 0.076(3) 0.070(3) 0.012(2) -0.016(2) -0.016(2)
    C24 0.117(4) 0.091(4) 0.053(2) 0.014(3) -0.003(2) -0.005(2)
    C25 0.106(4) 0.088(3) 0.081(3) 0.011(3) 0.025(3) -0.003(3)
    C26 0.067(3) 0.091(3) 0.113(4) 0.007(3) 0.012(3) -0.003(3)
    C27 0.069(3) 0.079(3) 0.096(3) 0.017(2) -0.011(2) 0.002(3)
_geom_special_details
;
All e.s.d.'s (except the e.s.d. in the dihedral angle between two l.s. planes)
are estimated using the full covariance matrix. The cell e.s.d.'s are taken
into account individually in the estimation of e.s.d.'s in distances, angles
and torsion angles; correlations between e.s.d.'s in cell parameters are only
used when they are defined by crystal symmetry. An approximate (isotropic)
treatment of cell e.s.d.'s is used for estimating e.s.d.'s involving l.s.
planes.
;
loop_
    _geom_bond_atom_site_label_1
    _geom_bond_atom_site_label_2
    _geom_bond_site_symmetry_2
    _geom_bond_distance
    _geom_bond_publ_flag
    O1 C9 . 1.244(4) ?
    O2 N3 . 1.218(4) ?
    O3 N3 . 1.217(4) ?
    O4 C19 . 1.313(5) ?
    O4 C20 . 1.473(5) ?
    O5 C19 . 1.201(4) ?
    N1 C9 . 1.374(4) ?
    N1 N2 . 1.403(4) ?
    N1 C6 . 1.434(4) ?
    N2 C7 . 1.306(4) ?
    N3 C15 . 1.474(4) ?
    N4 C11 . 1.326(4) ?
    N4 C18 . 1.452(4) ?
    N4 H4 . 0.8600 ?
    C1 C6 . 1.367(6) ?
    C1 C2 . 1.376(5) ?
    C1 H1 . 0.9300 ?
    C2 C3 . 1.352(8) ?
    C2 H2 . 0.9300 ?
    C3 C4 . 1.365(8) ?
    C3 H3 . 0.9300 ?
    C4 C5 . 1.386(7) ?
    C4 H4A . 0.9300 ?
    C5 C6 . 1.391(6) ?
    C5 H5 . 0.9300 ?
    C7 C8 . 1.440(5) ?
    C7 C10 . 1.494(5) ?
    C8 C11 . 1.385(4) ?
    C8 C9 . 1.445(4) ?
    C10 H10A . 0.9600 ?
    C10 H10B . 0.9600 ?
    C10 H10C . 0.9600 ?
    C11 C12 . 1.500(4) ?
    C12 C13 . 1.381(4) ?
    C12 C17 . 1.384(4) ?
    C13 C14 . 1.378(5) ?
    C13 H13 . 0.9300 ?
    C14 C15 . 1.379(4) ?
    C14 H14 . 0.9300 ?
    C15 C16 . 1.361(5) ?
    C16 C17 . 1.384(5) ?
    C16 H16 . 0.9300 ?
    C17 H17 . 0.9300 ?
    C18 C19 . 1.520(6) ?
    C18 C21 . 1.550(6) ?
    C18 H18 . 0.9800 ?
    C20 H20A . 0.9600 ?
    C20 H20B . 0.9600 ?
    C20 H20C . 0.9600 ?
    C21 C22 . 1.497(6) ?
    C21 H21A . 0.9700 ?
    C21 H21B . 0.9700 ?
    C22 C27 . 1.387(6) ?
    C22 C23 . 1.396(6) ?
    C23 C24 . 1.391(7) ?
    C23 H23 . 0.9300 ?
    C24 C25 . 1.370(7) ?
    C24 H24 . 0.9300 ?
    C25 C26 . 1.352(7) ?
    C25 H25 . 0.9300 ?
    C26 C27 . 1.371(7) ?
    C26 H26 . 0.9300 ?
    C27 H27 . 0.9300 ?
loop_
    _geom_angle_atom_site_label_1
    _geom_angle_atom_site_label_2
    _geom_angle_atom_site_label_3
    _geom_angle_site_symmetry_1
    _geom_angle_site_symmetry_3
    _geom_angle
    _geom_angle_publ_flag
    C19 O4 C20 . . 116.1(3) ?
    C9 N1 N2 . . 112.5(2) ?
    C9 N1 C6 . . 129.5(3) ?
    N2 N1 C6 . . 117.7(3) ?
    C7 N2 N1 . . 106.2(3) ?
    O3 N3 O2 . . 123.6(3) ?
    O3 N3 C15 . . 118.1(3) ?
    O2 N3 C15 . . 118.2(3) ?
    C11 N4 C18 . . 127.5(3) ?
    C11 N4 H4 . . 116.3 ?
    C18 N4 H4 . . 116.3 ?
    C6 C1 C2 . . 119.6(4) ?
    C6 C1 H1 . . 120.2 ?
    C2 C1 H1 . . 120.2 ?
    C3 C2 C1 . . 121.3(5) ?
    C3 C2 H2 . . 119.3 ?
    C1 C2 H2 . . 119.3 ?
    C2 C3 C4 . . 118.7(4) ?
    C2 C3 H3 . . 120.6 ?
    C4 C3 H3 . . 120.6 ?
    C3 C4 C5 . . 122.3(5) ?
    C3 C4 H4A . . 118.8 ?
    C5 C4 H4A . . 118.8 ?
    C4 C5 C6 . . 117.3(5) ?
    C4 C5 H5 . . 121.4 ?
    C6 C5 H5 . . 121.4 ?
    C1 C6 C5 . . 120.7(3) ?
    C1 C6 N1 . . 121.1(3) ?
    C5 C6 N1 . . 118.1(4) ?
    N2 C7 C8 . . 111.6(3) ?
    N2 C7 C10 . . 117.9(3) ?
    C8 C7 C10 . . 130.4(3) ?
    C11 C8 C7 . . 132.0(3) ?
    C11 C8 C9 . . 122.8(3) ?
    C7 C8 C9 . . 105.3(3) ?
    O1 C9 N1 . . 126.9(3) ?
    O1 C9 C8 . . 128.6(3) ?
    N1 C9 C8 . . 104.4(3) ?
    C7 C10 H10A . . 109.5 ?
    C7 C10 H10B . . 109.5 ?
    H10A C10 H10B . . 109.5 ?
    C7 C10 H10C . . 109.5 ?
    H10A C10 H10C . . 109.5 ?
    H10B C10 H10C . . 109.5 ?
    N4 C11 C8 . . 120.0(3) ?
    N4 C11 C12 . . 118.9(3) ?
    C8 C11 C12 . . 121.1(3) ?
    C13 C12 C17 . . 119.4(3) ?
    C13 C12 C11 . . 120.7(3) ?
    C17 C12 C11 . . 119.8(3) ?
    C14 C13 C12 . . 120.9(3) ?
    C14 C13 H13 . . 119.5 ?
    C12 C13 H13 . . 119.5 ?
    C13 C14 C15 . . 118.3(3) ?
    C13 C14 H14 . . 120.9 ?
    C15 C14 H14 . . 120.9 ?
    C16 C15 C14 . . 122.2(3) ?
    C16 C15 N3 . . 118.5(3) ?
    C14 C15 N3 . . 119.4(3) ?
    C15 C16 C17 . . 119.1(3) ?
    C15 C16 H16 . . 120.4 ?
    C17 C16 H16 . . 120.4 ?
    C16 C17 C12 . . 120.1(3) ?
    C16 C17 H17 . . 119.9 ?
    C12 C17 H17 . . 119.9 ?
    N4 C18 C19 . . 113.7(3) ?
    N4 C18 C21 . . 111.3(3) ?
    C19 C18 C21 . . 110.8(3) ?
    N4 C18 H18 . . 106.9 ?
    C19 C18 H18 . . 106.9 ?
    C21 C18 H18 . . 106.9 ?
    O5 C19 O4 . . 124.1(4) ?
    O5 C19 C18 . . 121.9(4) ?
    O4 C19 C18 . . 114.0(3) ?
    O4 C20 H20A . . 109.5 ?
    O4 C20 H20B . . 109.5 ?
    H20A C20 H20B . . 109.5 ?
    O4 C20 H20C . . 109.5 ?
    H20A C20 H20C . . 109.5 ?
    H20B C20 H20C . . 109.5 ?
    C22 C21 C18 . . 112.6(3) ?
    C22 C21 H21A . . 109.1 ?
    C18 C21 H21A . . 109.1 ?
    C22 C21 H21B . . 109.1 ?
    C18 C21 H21B . . 109.1 ?
    H21A C21 H21B . . 107.8 ?
    C27 C22 C23 . . 117.2(4) ?
    C27 C22 C21 . . 121.8(4) ?
    C23 C22 C21 . . 120.9(4) ?
    C24 C23 C22 . . 120.6(4) ?
    C24 C23 H23 . . 119.7 ?
    C22 C23 H23 . . 119.7 ?
    C25 C24 C23 . . 120.3(5) ?
    C25 C24 H24 . . 119.9 ?
    C23 C24 H24 . . 119.9 ?
    C26 C25 C24 . . 119.4(5) ?
    C26 C25 H25 . . 120.3 ?
    C24 C25 H25 . . 120.3 ?
    C25 C26 C27 . . 121.4(5) ?
    C25 C26 H26 . . 119.3 ?
    C27 C26 H26 . . 119.3 ?
    C26 C27 C22 . . 121.2(4) ?
    C26 C27 H27 . . 119.4 ?
    C22 C27 H27 . . 119.4 ?
loop_
    _geom_torsion_atom_site_label_1
    _geom_torsion_atom_site_label_2
    _geom_torsion_atom_site_label_3
    _geom_torsion_atom_site_label_4
    _geom_torsion_site_symmetry_1
    _geom_torsion_site_symmetry_2
    _geom_torsion_site_symmetry_3
    _geom_torsion_site_symmetry_4
    _geom_torsion
    _geom_torsion_publ_flag
    C9 N1 N2 C7 . . . . -0.7(4) ?
    C6 N1 N2 C7 . . . . 173.7(3) ?
    C6 C1 C2 C3 . . . . 0.3(7) ?
    C1 C2 C3 C4 . . . . 0.3(9) ?
    C2 C3 C4 C5 . . . . -1.7(10) ?
    C3 C4 C5 C6 . . . . 2.4(9) ?
    C2 C1 C6 C5 . . . . 0.5(6) ?
    C2 C1 C6 N1 . . . . 176.6(4) ?
    C4 C5 C6 C1 . . . . -1.7(7) ?
    C4 C5 C6 N1 . . . . -178.0(4) ?
    C9 N1 C6 C1 . . . . 18.5(5) ?
    N2 N1 C6 C1 . . . . -154.8(3) ?
    C9 N1 C6 C5 . . . . -165.3(4) ?
    N2 N1 C6 C5 . . . . 21.4(5) ?
    N1 N2 C7 C8 . . . . -0.2(4) ?
    N1 N2 C7 C10 . . . . -178.9(3) ?
    N2 C7 C8 C11 . . . . -179.3(3) ?
    C10 C7 C8 C11 . . . . -0.9(7) ?
    N2 C7 C8 C9 . . . . 1.0(4) ?
    C10 C7 C8 C9 . . . . 179.4(4) ?
    N2 N1 C9 O1 . . . . 179.9(3) ?
    C6 N1 C9 O1 . . . . 6.3(5) ?
    N2 N1 C9 C8 . . . . 1.3(3) ?
    C6 N1 C9 C8 . . . . -172.3(3) ?
    C11 C8 C9 O1 . . . . 0.4(5) ?
    C7 C8 C9 O1 . . . . -179.9(3) ?
    C11 C8 C9 N1 . . . . 179.0(3) ?
    C7 C8 C9 N1 . . . . -1.3(3) ?
    C18 N4 C11 C8 . . . . -176.7(3) ?
    C18 N4 C11 C12 . . . . 3.1(5) ?
    C7 C8 C11 N4 . . . . -174.9(4) ?
    C9 C8 C11 N4 . . . . 4.7(5) ?
    C7 C8 C11 C12 . . . . 5.3(5) ?
    C9 C8 C11 C12 . . . . -175.1(3) ?
    N4 C11 C12 C13 . . . . -100.2(4) ?
    C8 C11 C12 C13 . . . . 79.5(4) ?
    N4 C11 C12 C17 . . . . 81.3(4) ?
    C8 C11 C12 C17 . . . . -99.0(4) ?
    C17 C12 C13 C14 . . . . 1.0(5) ?
    C11 C12 C13 C14 . . . . -177.5(3) ?
    C12 C13 C14 C15 . . . . -0.1(5) ?
    C13 C14 C15 C16 . . . . -0.7(5) ?
    C13 C14 C15 N3 . . . . 179.3(3) ?
    O3 N3 C15 C16 . . . . 171.5(4) ?
    O2 N3 C15 C16 . . . . -7.0(5) ?
    O3 N3 C15 C14 . . . . -8.5(5) ?
    O2 N3 C15 C14 . . . . 173.0(3) ?
    C14 C15 C16 C17 . . . . 0.6(6) ?
    N3 C15 C16 C17 . . . . -179.4(3) ?
    C15 C16 C17 C12 . . . . 0.3(6) ?
    C13 C12 C17 C16 . . . . -1.1(5) ?
    C11 C12 C17 C16 . . . . 177.4(3) ?
    C11 N4 C18 C19 . . . . -121.9(4) ?
    C11 N4 C18 C21 . . . . 112.2(4) ?
    C20 O4 C19 O5 . . . . -3.5(5) ?
    C20 O4 C19 C18 . . . . 177.1(3) ?
    N4 C18 C19 O5 . . . . 170.7(4) ?
    C21 C18 C19 O5 . . . . -63.1(5) ?
    N4 C18 C19 O4 . . . . -10.0(4) ?
    C21 C18 C19 O4 . . . . 116.3(4) ?
    N4 C18 C21 C22 . . . . -64.3(4) ?
    C19 C18 C21 C22 . . . . 168.2(3) ?
    C18 C21 C22 C27 . . . . 97.0(5) ?
    C18 C21 C22 C23 . . . . -80.1(5) ?
    C27 C22 C23 C24 . . . . -0.4(6) ?
    C21 C22 C23 C24 . . . . 176.9(4) ?
    C22 C23 C24 C25 . . . . -0.3(7) ?
    C23 C24 C25 C26 . . . . 0.9(7) ?
    C24 C25 C26 C27 . . . . -0.8(7) ?
    C25 C26 C27 C22 . . . . 0.1(7) ?
    C23 C22 C27 C26 . . . . 0.5(6) ?
    C21 C22 C27 C26 . . . . -176.8(4) ?
loop_
    _geom_hbond_atom_site_label_D
    _geom_hbond_atom_site_label_H
    _geom_hbond_atom_site_label_A
    _geom_hbond_site_symmetry_A
    _geom_hbond_distance_DH
    _geom_hbond_distance_HA
    _geom_hbond_distance_DA
    _geom_hbond_angle_DHA
    N4 H4 O1 . 0.86 2.04 2.738(4) 138
    C1 H1 O1 . 0.93 2.41 3.001(4) 121
    C20 H20A O1 1_455 0.96 2.55 3.385(5) 145.0
data_global
_journal_date_recd_electronic     2012-01-13
_journal_date_accepted     2012-03-08
_journal_name_full     'Acta Crystallographica, Section E'
_journal_year     2012
_journal_volume     68
_journal_issue      4
_journal_page_first     o1062
_journal_page_last     o1062
_journal_paper_category     QO
_journal_paper_doi     10.1107/S1600536812010343
_journal_coeditor_code     YK2041
_publ_contact_author_name     'Xin Zhang'
_publ_contact_author_address
;
College of Chemistry, Tianjin Normal University, Tianjin 300387,
People's Republic of China
;
_publ_contact_author_email     'zxin_tj@126.com'
_publ_contact_author_fax     '+86-22-23766532'
_publ_contact_author_phone     '+86-22-23766532'
_publ_section_title
;\
Methyl
2-{[(3-methyl-5-oxo-1-phenyl-4,5-dihydro-1<i>H</i>-pyrazol-4-ylidene)(4-\
nitrophenyl)methyl]amino}-3-phenylpropanoate
;
loop_
    _publ_author_name
    _publ_author_footnote
    _publ_author_address
    'Zhang, Xin' .
;
College of Chemistry, Tianjin Normal University, Tianjin 300387,
People's Republic of China
;
    'Sun, Chen' .
;
College of Chemistry, Tianjin Normal University, Tianjin 300387,
People's Republic of China
;
    'Li, Fei-ran' .
;
College of Chemistry, Tianjin Normal University, Tianjin 300387,
People's Republic of China
;
    'Zhang, Hua' .
;
College of Chemistry, Tianjin Normal University, Tianjin 300387,
People's Republic of China
;
