# Supplementary material for: Methyl 2-{[(3-methyl-5-oxo-1-phenyl-4,5-dihydro-1H-pyrazol-4-yl­idene)(4-nitro­phen­yl)meth­yl]amino}-3-phenyl­propano­ate
Source: Acta Crystallogr Sect E Struct Rep Online. 2012 Mar 14;68(Pt 4):o1062. doi: 10.1107/S1600536812010343 (PMC3344020; doi:10.1107/S1600536812010343)
Supplement: Supplementary file 2 [file e-68-o1062-Isup2.hkl]

# 
# h,k,l, Fc-squared, Fo-squared, sigma(Fo-squared) and status flag 
# 
data_I
_shelx_title ' 090721C in P2(1)' 
_shelx_refln_list_code          4 
_shelx_F_calc_maximum      102.25 
_exptl_crystal_F_000       508.00 
_reflns_d_resolution_high  0.8400 
 
loop_ 
 _symmetry_equiv_pos_as_xyz 
 'x, y, z' 
 '-x, y+1/2, -z' 
 
_cell_length_a     6.7713 
_cell_length_b     8.9169 
_cell_length_c    20.3388 
_cell_angle_alpha  90.000 
_cell_angle_beta   92.489 
_cell_angle_gamma  90.000 
 
_shelx_F_squared_multiplier     1.000 
 
loop_ 
 _refln_index_h 
 _refln_index_k 
 _refln_index_l 
 _refln_F_squared_calc 
 _refln_F_squared_meas 
 _refln_F_squared_sigma 
 _refln_observed_status 
   1   0   0       48.48       58.15      1.87 o 
   2   0   0       32.57       36.58      2.18 o 
   3   0   0      492.10      503.43     11.07 o 
   4   0   0      744.05      730.64     15.80 o 
   5   0   0        2.12        2.41      1.70 o 
   6   0   0       30.62       36.14      3.92 o 
   7   0   0       30.41       34.77      4.16 o 
   8   0   0        0.19        0.09      2.19 o 
   1   1   0      627.28      604.45      7.69 o 
   2   1   0      351.81      355.14      4.20 o 
   3   1   0     1037.35     1030.39     15.93 o 
   4   1   0      417.27      444.71      7.85 o 
   5   1   0        2.74        3.48      0.89 o 
   6   1   0       14.86       13.86      1.97 o 
   7   1   0       26.98       29.82      2.94 o 
   8   1   0       20.03       17.91      2.61 o 
   0   2   0        9.10        9.58      1.03 o 
   1   2   0     2055.66     2066.76     18.91 o 
   2   2   0      489.74      533.24      6.04 o 
   3   2   0       25.55       23.17      1.22 o 
   4   2   0      117.50      131.25      2.83 o 
   5   2   0      212.96      192.10      3.81 o 
   6   2   0       59.01       57.14      3.29 o 
   7   2   0       21.12       21.97      2.60 o 
   1   3   0      155.77      149.27      2.73 o 
   2   3   0      424.93      431.52      5.50 o 
   3   3   0      263.83      264.41      4.20 o 
   4   3   0      139.58      147.54      3.22 o 
   5   3   0       17.47       19.11      1.55 o 
   6   3   0       11.27       12.67      2.09 o 
   7   3   0       11.51       12.74      2.28 o 
   0   4   0      538.01      583.30      8.60 o 
   1   4   0      110.04      109.15      2.60 o 
   2   4   0      121.50      132.71      2.97 o 
   3   4   0      107.52      112.97      2.88 o 
   4   4   0      100.70       99.20      2.89 o 
   5   4   0       14.46       16.96      2.22 o 
   6   4   0        3.09        4.58      1.92 o 
   7   4   0        8.04        2.26      2.63 o 
   1   5   0      462.19      503.51      6.92 o 
   2   5   0        6.56        7.67      1.31 o 
   3   5   0        6.23        7.82      1.60 o 
   4   5   0      263.04      270.15      5.20 o 
   5   5   0       60.34       61.02      2.71 o 
   6   5   0       19.10       23.51      2.86 o 
   7   5   0        5.20        4.43      2.14 o 
   0   6   0        6.09        8.98      1.86 o 
   1   6   0      367.02      380.09      6.23 o 
   2   6   0       28.58       27.43      2.11 o 
   3   6   0        6.61        9.44      1.63 o 
   4   6   0       85.88       84.24      3.15 o 
   5   6   0       32.08       28.98      3.88 o 
   6   6   0       26.99       30.59      3.30 o 
   1   7   0       49.96       54.37      2.88 o 
   2   7   0       51.27       46.66      2.63 o 
   3   7   0      270.38      266.49      5.66 o 
   4   7   0       46.77       42.53      2.75 o 
   5   7   0       17.35       16.91      2.72 o 
   6   7   0       22.77       29.49      4.64 o 
   0   8   0       43.51       50.52      5.16 o 
   1   8   0       26.00       23.22      2.33 o 
   2   8   0       20.55       19.81      2.74 o 
   3   8   0       14.22       12.12      1.92 o 
   4   8   0        9.89       12.11      2.11 o 
   5   8   0        4.19        3.36      5.85 o 
   1   9   0       17.33       15.55      2.25 o 
   2   9   0        2.06        1.95      1.79 o 
   3   9   0        0.93        1.77      1.75 o 
   4   9   0        2.47        0.73      3.85 o 
   0  10   0       57.42       55.36      5.98 o 
   1  10   0        2.41        0.21      2.27 o 
   2  10   0        8.93       14.94      2.35 o 
  -8   0   1        1.07        2.46      2.36 o 
  -7   0   1        1.20        1.64      2.18 o 
  -6   0   1        8.14        7.69      1.76 o 
  -5   0   1       82.95       87.07      4.95 o 
  -4   0   1       14.03       19.56      2.51 o 
  -3   0   1     1112.08     1156.68     21.51 o 
  -2   0   1      375.80      398.84      8.43 o 
  -1   0   1       25.96       31.06      1.54 o 
   1   0   1     1705.67     1687.93     27.46 o 
   2   0   1      159.20      155.80      4.31 o 
   3   0   1      648.52      672.22     13.73 o 
   4   0   1       42.57       43.10      3.10 o 
   5   0   1        5.53        8.12      2.06 o 
   6   0   1        3.93        3.32      2.00 o 
   7   0   1        9.29        8.27      2.70 o 
   8   0   1        0.74        1.54      2.32 o 
  -8   1   1       15.26       18.30      2.58 o 
  -7   1   1       47.29       49.44      3.32 o 
  -6   1   1       25.38       28.17      2.49 o 
  -5   1   1       39.22       39.61      2.43 o 
  -4   1   1       81.41       81.77      2.08 o 
  -3   1   1      275.05      280.91      3.86 o 
  -2   1   1     1176.97     1080.07     10.41 o 
  -1   1   1     1383.80     1485.02     13.64 o 
   0   1   1     1795.07     1765.65     20.41 o 
   1   1   1     2917.95     2798.82     24.81 o 
   2   1   1      381.10      388.93      5.89 o 
   3   1   1       41.12       42.03      1.88 o 
   4   1   1       93.68       94.58      5.01 o 
   5   1   1       28.70       30.62      2.21 o 
   6   1   1       20.66       22.81      2.31 o 
   7   1   1       21.92       24.21      2.31 o 
  -7   2   1       11.65        7.82      2.09 o 
  -6   2   1       14.99       18.72      2.22 o 
  -5   2   1       27.40       21.85      2.07 o 
  -4   2   1      156.06      150.25      3.02 o 
  -3   2   1       88.14       96.80      2.21 o 
  -2   2   1      264.25      278.45      3.75 o 
  -1   2   1      736.71      781.08      6.83 o 
   0   2   1     3777.16     3854.91     35.78 o 
   1   2   1     4475.24     4562.73     40.82 o 
   2   2   1      409.65      422.64      5.08 o 
   3   2   1      394.02      417.18      5.41 o 
   4   2   1      360.54      369.02      5.32 o 
   5   2   1       38.11       36.11      1.76 o 
   6   2   1       35.74       40.66      3.96 o 
   7   2   1        3.16        3.52      1.74 o 
  -7   3   1        0.32        0.11      1.56 o 
  -6   3   1        8.26       11.18      2.09 o 
  -5   3   1       41.75       41.05      2.81 o 
  -4   3   1       20.73       22.86      1.92 o 
  -3   3   1      460.58      412.72      5.58 o 
  -2   3   1      173.74      189.36      3.23 o 
  -1   3   1      739.08      719.89      6.69 o 
   0   3   1       25.81       21.48      1.48 o 
   1   3   1      915.95      973.76     10.07 o 
   2   3   1      133.83      161.37      2.97 o 
   3   3   1      165.43      167.82      3.24 o 
   4   3   1       61.63       63.68      2.21 o 
   5   3   1      337.55      321.05      5.41 o 
   6   3   1       20.46       22.72      2.50 o 
   7   3   1       43.62       52.81      3.64 o 
  -7   4   1        0.79        0.61      1.64 o 
  -6   4   1        6.68        5.30      1.80 o 
  -5   4   1       62.19       56.22      3.24 o 
  -4   4   1      148.57      146.75      3.47 o 
  -3   4   1      141.91      137.11      3.18 o 
  -2   4   1      136.11      157.28      3.24 o 
  -1   4   1       71.89       76.71      1.90 o 
   0   4   1       52.16       52.28      1.26 o 
   1   4   1      126.20      148.13      3.04 o 
   2   4   1      127.17      124.38      2.88 o 
   3   4   1       10.03        9.62      1.21 o 
   4   4   1      151.12      152.34      3.58 o 
   5   4   1      240.32      243.74      5.19 o 
   6   4   1       66.49       68.66      3.67 o 
   7   4   1        1.79        1.45      1.69 o 
  -7   5   1       29.47       28.81      4.65 o 
  -6   5   1        4.08        0.96      1.69 o 
  -5   5   1       96.02       92.41      4.31 o 
  -4   5   1       85.30       83.07      2.98 o 
  -3   5   1      132.34      139.44      3.53 o 
  -2   5   1      129.19      142.06      4.02 o 
  -1   5   1      220.22      254.16      3.87 o 
   0   5   1      691.78      731.45      6.41 o 
   1   5   1      394.39      432.08      6.26 o 
   2   5   1        0.44        1.48      1.03 o 
   3   5   1       12.82       12.28      1.48 o 
   4   5   1       25.58       27.20      2.00 o 
   5   5   1      297.76      303.08      5.76 o 
   6   5   1        6.45        5.76      5.16 o 
   7   5   1        1.77        1.30      1.79 o 
  -6   6   1       31.56       33.53      3.29 o 
  -5   6   1       25.56       30.17      4.49 o 
  -4   6   1      419.09      421.76     12.58 o 
  -3   6   1      238.14      245.38      5.02 o 
  -2   6   1      180.53      184.86      4.26 o 
  -1   6   1      110.04      114.92      3.31 o 
   0   6   1       95.67       96.85      2.59 o 
   1   6   1      272.49      269.88      5.16 o 
   2   6   1       25.25       28.17      2.80 o 
   3   6   1      115.67      113.49      3.46 o 
   4   6   1       88.93      104.18      3.51 o 
   5   6   1       20.41       19.53      2.10 o 
   6   6   1        8.52        7.46      2.30 o 
  -6   7   1       26.43       32.37      9.37 o 
  -5   7   1       18.26       24.58      3.10 o 
  -4   7   1       20.03       22.63      2.20 o 
  -3   7   1       55.26       53.00      2.80 o 
  -2   7   1       63.99       62.54      2.94 o 
  -1   7   1       16.27       15.72      1.98 o 
   0   7   1      300.98      283.08      5.64 o 
   1   7   1       17.35       17.96      2.22 o 
   2   7   1       98.81       97.66      3.51 o 
   3   7   1       80.16       83.57      5.14 o 
   4   7   1        1.50        2.72      3.17 o 
   5   7   1        1.05       -1.06      1.39 o 
   6   7   1       12.39       23.01      4.62 o 
  -5   8   1        2.52        4.20      3.32 o 
  -4   8   1       23.93       25.69      2.65 o 
  -3   8   1       11.21       11.20      2.74 o 
  -2   8   1        4.45        1.01      1.94 o 
  -1   8   1      113.04      109.77      3.81 o 
   0   8   1       49.21       48.14      2.83 o 
   1   8   1      130.68      127.41      4.02 o 
   2   8   1       33.32       33.70      3.67 o 
   3   8   1        2.27        1.12      1.61 o 
   4   8   1       15.91       18.99      2.20 o 
   5   8   1        5.63        5.73      1.77 o 
  -4   9   1        1.94        1.97      1.80 o 
  -3   9   1        2.25        3.32      1.77 o 
  -2   9   1       12.72       13.55      2.23 o 
  -1   9   1       10.52       14.77      2.91 o 
   0   9   1       26.38       19.84      3.78 o 
   1   9   1        3.21        4.31      1.81 o 
   2   9   1       21.21       25.18      2.58 o 
   3   9   1        8.21        7.73      3.20 o 
   4   9   1        0.57        1.26      1.60 o 
  -2  10   1        5.85        7.22      2.64 o 
  -1  10   1        6.21        9.06      2.72 o 
   0  10   1       16.61       22.11      3.31 o 
   1  10   1       24.00       25.20      2.65 o 
   2  10   1        9.30       15.51      2.53 o 
  -8   0   2        8.94       10.40      3.01 o 
  -7   0   2       47.99       48.36      4.47 o 
  -6   0   2       50.90       53.30      4.58 o 
  -5   0   2       12.55       10.90      2.38 o 
  -4   0   2      177.33      175.34      6.38 o 
  -3   0   2       32.26       34.89      2.52 o 
  -2   0   2     3301.79     3169.25     34.26 o 
  -1   0   2      541.36      546.14      6.64 o 
   0   0   2     3471.55     3247.48     64.06 o 
   1   0   2       38.19       34.47      1.42 o 
   2   0   2      933.58      927.42     16.53 o 
   3   0   2      301.43      273.37      7.12 o 
   4   0   2      235.86      264.35      7.82 o 
   5   0   2       30.67       35.82      2.38 o 
   6   0   2        0.14       -0.79      1.73 o 
   7   0   2       23.67       27.34      3.73 o 
  -8   1   2        7.62        8.99      2.24 o 
  -7   1   2       64.99       64.77      3.75 o 
  -6   1   2       24.27       25.24      3.60 o 
  -5   1   2       40.94       40.17      2.42 o 
  -4   1   2      227.81      226.49      3.58 o 
  -3   1   2      256.68      267.48      3.66 o 
  -2   1   2      360.93      329.19      3.56 o 
  -1   1   2     2243.48     2250.54     20.25 o 
   0   1   2     1811.83     1696.81     19.64 o 
   1   1   2     5201.93     4930.00     43.68 o 
   2   1   2      360.83      341.39      6.19 o 
   3   1   2      211.96      233.82      4.64 o 
   4   1   2       69.12       69.45      2.68 o 
   5   1   2        2.19        2.14      1.16 o 
   6   1   2       53.12       56.04      3.18 o 
   7   1   2       21.86       22.07      2.04 o 
  -7   2   2       13.60       16.19      2.43 o 
  -6   2   2       22.79       19.57      2.23 o 
  -5   2   2       32.77       34.57      2.64 o 
  -4   2   2       75.94       72.11      2.04 o 
  -3   2   2       58.99       68.04      1.83 o 
  -2   2   2       79.70       90.02      1.94 o 
  -1   2   2     1603.92     1538.65     10.80 o 
   0   2   2     4191.16     4345.95     43.93 o 
   1   2   2     4691.18     4567.84     48.29 o 
   2   2   2       21.95       21.45      1.10 o 
   3   2   2      118.12      125.82      2.59 o 
   4   2   2       22.77       25.29      1.91 o 
   5   2   2       51.94       49.72      3.95 o 
   6   2   2      129.41      125.79      4.59 o 
   7   2   2       20.40       19.87      4.01 o 
  -7   3   2        1.26        0.82      1.66 o 
  -6   3   2      130.58      129.57      4.88 o 
  -5   3   2      152.23      142.99      4.74 o 
  -4   3   2      126.87      125.97      2.93 o 
  -3   3   2        9.49       12.00      1.09 o 
  -2   3   2      156.71      158.03      3.19 o 
  -1   3   2      907.88      998.15      8.72 o 
   0   3   2      361.36      327.90      3.55 o 
   1   3   2      464.25      479.03      5.76 o 
   2   3   2      499.13      519.26      6.36 o 
   3   3   2      108.24      112.12      2.62 o 
   4   3   2      202.15      189.52      3.74 o 
   5   3   2      231.54      233.59      4.54 o 
   6   3   2      105.80       97.82      4.21 o 
   7   3   2        3.91        3.42      2.46 o 
  -7   4   2       14.48       15.38      4.10 o 
  -6   4   2       35.30       33.93      3.02 o 
  -5   4   2       93.05       91.97      3.92 o 
  -4   4   2      111.46      108.53      3.01 o 
  -3   4   2      186.21      192.73      3.78 o 
  -2   4   2      311.48      330.51      4.98 o 
  -1   4   2      492.61      498.69      6.15 o 
   0   4   2      883.23      898.13      8.11 o 
   1   4   2      605.56      659.60      7.85 o 
   2   4   2      656.51      699.17      8.37 o 
   3   4   2       31.63       25.66      1.64 o 
   4   4   2       62.43       56.36      2.26 o 
   5   4   2       62.65       52.31      2.59 o 
   6   4   2       26.19       32.75      4.25 o 
   7   4   2       10.92        6.97      2.16 o 
  -7   5   2        0.84        0.56      1.84 o 
  -6   5   2        6.30        6.11      2.10 o 
  -5   5   2       32.25       32.65      2.92 o 
  -4   5   2       38.77       44.02      2.32 o 
  -3   5   2       28.13       27.55      3.31 o 
  -2   5   2      354.04      371.79      5.79 o 
  -1   5   2       48.58       54.31      1.92 o 
   0   5   2      148.16      154.60      2.61 o 
   1   5   2      105.41      107.85      2.94 o 
   2   5   2       57.62       58.89      2.35 o 
   3   5   2       36.68       42.83      2.17 o 
   4   5   2       25.36       28.63      2.50 o 
   5   5   2       16.45       15.54      1.81 o 
   6   5   2       21.03       24.55      3.11 o 
   7   5   2        0.59        0.67      1.92 o 
  -6   6   2        4.33        3.22      3.24 o 
  -5   6   2       32.51       35.36      3.26 o 
  -4   6   2      200.71      208.98      4.84 o 
  -3   6   2       76.34       70.83      2.90 o 
  -2   6   2      190.05      186.76      4.26 o 
  -1   6   2      111.07      109.15      2.85 o 
   0   6   2       13.46       13.99      1.69 o 
   1   6   2      111.58      122.40      3.48 o 
   2   6   2       32.88       35.26      2.62 o 
   3   6   2       56.60       60.98      2.84 o 
   4   6   2       78.21       70.40      3.82 o 
   5   6   2        1.06        2.38      1.42 o 
   6   6   2        0.23       -3.89      5.22 o 
  -6   7   2        3.79        0.99      3.55 o 
  -5   7   2       68.83       70.43      4.27 o 
  -4   7   2        5.44        6.96      1.74 o 
  -3   7   2      128.81      109.76      4.14 o 
  -2   7   2       48.62       46.92      2.68 o 
  -1   7   2        1.23        0.45      1.20 o 
   0   7   2       98.22       92.00      3.37 o 
   1   7   2       21.28       25.79      2.42 o 
   2   7   2       51.85       48.58      2.72 o 
   3   7   2      160.69      162.59      4.39 o 
   4   7   2        3.44        3.77      1.58 o 
   5   7   2        2.45        0.59      1.43 o 
  -5   8   2        5.99        9.40      2.67 o 
  -4   8   2       22.71       21.80      2.31 o 
  -3   8   2       68.34       64.48      3.21 o 
  -2   8   2        3.03        3.91      1.73 o 
  -1   8   2      112.29       99.99      4.58 o 
   0   8   2       57.82       51.63      3.24 o 
   1   8   2       43.58       41.59      2.69 o 
   2   8   2       18.09       17.43      2.40 o 
   3   8   2       13.49       15.49      2.12 o 
   4   8   2       16.48       18.79      2.73 o 
   5   8   2        4.74        1.56      1.98 o 
  -4   9   2        0.63        0.95      2.42 o 
  -3   9   2        2.76        3.08      1.78 o 
  -2   9   2        5.68        5.06      2.74 o 
  -1   9   2       17.64       24.21      3.18 o 
   0   9   2       57.33       59.08      3.24 o 
   1   9   2       69.68       63.98      3.49 o 
   2   9   2        7.80        2.89      1.82 o 
   3   9   2       11.64       12.34      2.71 o 
   4   9   2        1.13       -0.09      2.61 o 
  -2  10   2        0.73        3.73      2.45 o 
  -1  10   2       21.25       16.53      2.87 o 
   0  10   2        8.30        5.81      2.58 o 
   1  10   2        0.11        2.60      1.85 o 
   2  10   2       12.18       14.77      2.46 o 
  -8   0   3        9.32       15.18      3.40 o 
  -7   0   3       13.96       11.08      2.93 o 
  -6   0   3        2.33        3.50      2.16 o 
  -5   0   3        1.81        2.36      1.70 o 
  -4   0   3        0.55        8.26      1.86 o 
  -3   0   3      392.90      383.81      6.23 o 
  -2   0   3       62.66       63.09      2.79 o 
  -1   0   3     8246.07     7632.32     81.33 o 
   0   0   3      103.18       92.61      1.95 o 
   1   0   3     1322.82     1209.20     16.54 o 
   2   0   3      167.31      155.17      4.22 o 
   3   0   3     1739.73     1736.69     30.12 o 
   4   0   3        4.92        4.63      1.08 o 
   5   0   3       86.15       79.96      4.55 o 
   6   0   3       62.50       54.40      4.24 o 
   7   0   3        2.96        3.83      2.20 o 
  -7   1   3        5.70        6.15      2.08 o 
  -6   1   3       81.72       81.35      3.74 o 
  -5   1   3       65.24       62.93      3.01 o 
  -4   1   3      149.59      146.59      2.67 o 
  -3   1   3      480.98      459.55      5.03 o 
  -2   1   3      414.97      426.73      4.35 o 
  -1   1   3     9385.69     8996.73     68.08 o 
   0   1   3      984.76      891.13     10.83 o 
   1   1   3     3262.41     3138.82     23.82 o 
   2   1   3      210.77      193.89      3.55 o 
   3   1   3       96.04      110.24      2.93 o 
   4   1   3      119.30      115.51      3.43 o 
   5   1   3       50.17       52.29      2.73 o 
   6   1   3      233.62      229.34      8.71 o 
   7   1   3        0.89        1.17      1.73 o 
  -7   2   3        2.23        2.69      1.71 o 
  -6   2   3       14.37       17.20      2.23 o 
  -5   2   3      153.11      154.70      4.75 o 
  -4   2   3       55.52       61.67      1.85 o 
  -3   2   3      143.08      143.13      2.25 o 
  -2   2   3      989.66      991.52      7.52 o 
  -1   2   3      193.33      213.60      2.22 o 
   0   2   3     3126.94     3039.53     20.32 o 
   1   2   3      799.94      747.70      7.70 o 
   2   2   3      410.29      387.36      3.99 o 
   3   2   3      328.55      343.32      4.81 o 
   4   2   3       95.64       94.51      2.51 o 
   5   2   3       47.82       43.21      1.95 o 
   6   2   3       68.58       58.00      3.24 o 
   7   2   3       23.13       21.54      2.57 o 
  -7   3   3       23.06       21.98      2.67 o 
  -6   3   3       33.91       39.23      3.11 o 
  -5   3   3       34.30       30.38      2.50 o 
  -4   3   3       31.35       33.66      1.69 o 
  -3   3   3      529.09      542.08      5.57 o 
  -2   3   3      912.89      867.13      6.90 o 
  -1   3   3      255.20      256.36      2.44 o 
   0   3   3      137.18      144.17      1.82 o 
   1   3   3      969.73     1059.43     12.78 o 
   2   3   3      656.25      724.13      6.64 o 
   3   3   3       44.26       41.20      1.31 o 
   4   3   3      127.61      110.50      5.78 o 
   5   3   3      158.45      166.17      3.81 o 
   6   3   3       52.94       57.72      3.59 o 
   7   3   3       14.09       18.13      4.16 o 
  -7   4   3        2.78        1.47      1.82 o 
  -6   4   3        9.45        6.91      3.39 o 
  -5   4   3       48.02       48.24      3.17 o 
  -4   4   3       52.27       56.96      3.79 o 
  -3   4   3      178.59      180.65      3.64 o 
  -2   4   3      162.41      170.40      2.53 o 
  -1   4   3      103.86      112.13      2.03 o 
   0   4   3       83.58       89.58      1.52 o 
   1   4   3      372.58      372.40      5.29 o 
   2   4   3      521.27      559.73      7.16 o 
   3   4   3       61.85       67.38      2.28 o 
   4   4   3       20.79       22.29      1.68 o 
   5   4   3       25.38       28.40      1.99 o 
   6   4   3       48.93       46.81      3.68 o 
   7   4   3        7.73        4.11      1.88 o 
  -7   5   3       17.14       26.22      3.18 o 
  -6   5   3        9.65       13.28      2.32 o 
  -5   5   3      173.83      175.60      5.83 o 
  -4   5   3       23.84       24.08      1.86 o 
  -3   5   3      129.86      128.91      3.40 o 
  -2   5   3      191.85      203.57      4.29 o 
  -1   5   3       94.93       99.37      3.54 o 
   0   5   3       10.60       12.99      1.38 o 
   1   5   3       19.69       26.28      1.49 o 
   2   5   3       17.57       17.17      1.59 o 
   3   5   3       31.90       39.02      2.11 o 
   4   5   3      120.81      120.20      3.46 o 
   5   5   3       66.56       64.01      2.78 o 
   6   5   3        9.44        9.99      2.27 o 
  -6   6   3        3.11        1.58      3.08 o 
  -5   6   3        5.95        8.53      2.34 o 
  -4   6   3      192.77      203.91      6.39 o 
  -3   6   3       34.55       35.53      2.30 o 
  -2   6   3       31.05       29.98      2.26 o 
  -1   6   3        9.02        8.80      1.82 o 
   0   6   3      100.71      109.35      3.35 o 
   1   6   3       49.71       47.43      1.83 o 
   2   6   3      133.20      131.74      3.66 o 
   3   6   3       35.34       41.76      2.96 o 
   4   6   3       19.14       19.72      1.98 o 
   5   6   3       18.01       20.80      2.10 o 
   6   6   3       11.96       11.71      2.70 o 
  -6   7   3        6.04        5.71      2.44 o 
  -5   7   3        3.08        3.57      2.08 o 
  -4   7   3       33.96       36.53      2.57 o 
  -3   7   3       15.41       15.84      2.02 o 
  -2   7   3       24.09       28.40      2.29 o 
  -1   7   3       11.02        4.93      2.13 o 
   0   7   3       39.32       38.22      2.47 o 
   1   7   3       20.08       24.82      2.16 o 
   2   7   3       73.85       70.11      2.39 o 
   3   7   3       44.27       44.88      2.67 o 
   4   7   3       37.26       36.07      3.19 o 
   5   7   3        5.67        3.68      2.04 o 
  -5   8   3        9.41       10.01      2.93 o 
  -4   8   3        6.08        4.43      1.73 o 
  -3   8   3       13.96       13.80      2.09 o 
  -2   8   3        0.30        3.66      2.14 o 
  -1   8   3      141.20      133.80      4.20 o 
   0   8   3      170.44      169.47      4.63 o 
   1   8   3       19.99       16.27      2.25 o 
   2   8   3       26.20       26.65      2.37 o 
   3   8   3       18.62       21.11      2.27 o 
   4   8   3       11.01       10.49      2.97 o 
   5   8   3        4.97        4.24      1.74 o 
  -4   9   3        3.01        3.49      3.27 o 
  -3   9   3        7.08        7.05      2.59 o 
  -2   9   3        2.93        6.53      2.44 o 
  -1   9   3       14.22       15.38      2.89 o 
   0   9   3       62.81       65.05      3.40 o 
   1   9   3       16.94       20.53      2.29 o 
   2   9   3       25.42       25.06      2.50 o 
   3   9   3        1.85       -1.15      1.58 o 
   4   9   3        2.60        4.91      2.02 o 
  -2  10   3        0.44        1.37      2.44 o 
  -1  10   3        5.28        7.90      2.72 o 
   0  10   3       38.37       41.01      3.03 o 
   1  10   3        1.39        1.39      1.80 o 
   2  10   3        9.76       15.41      2.32 o 
  -8   0   4        7.04        9.38      3.16 o 
  -7   0   4       19.95       13.67      3.15 o 
  -6   0   4       21.89       27.04      3.58 o 
  -5   0   4       18.60       13.52      2.45 o 
  -4   0   4      892.12      962.54     13.30 o 
  -3   0   4        0.17        0.27      0.82 o 
  -2   0   4     2770.80     2632.51     28.96 o 
  -1   0   4     6858.06     6833.91     73.99 o 
   0   0   4      888.45      897.42     10.39 o 
   1   0   4     1072.16     1109.76     12.55 o 
   2   0   4      380.62      413.87      8.43 o 
   3   0   4       81.09      103.00      3.95 o 
   4   0   4       33.73       36.82      2.84 o 
   5   0   4       87.38       78.33      4.45 o 
   6   0   4        6.80        8.52      2.47 o 
   7   0   4        1.12        3.00      2.24 o 
  -7   1   4       33.13       36.36      3.12 o 
  -6   1   4       41.29       43.80      3.00 o 
  -5   1   4       13.37       13.10      1.73 o 
  -4   1   4       76.97       67.54      2.23 o 
  -3   1   4       83.24       98.30      1.83 o 
  -2   1   4       77.67       57.72      1.42 o 
  -1   1   4     7188.59     6994.74     62.47 o 
   0   1   4      415.69      388.68      3.18 o 
   1   1   4      609.59      586.73      5.11 o 
   2   1   4      770.64      758.57      7.80 o 
   3   1   4       23.10       32.03      1.65 o 
   4   1   4       34.91       35.56      3.13 o 
   5   1   4       71.57       72.21      3.06 o 
   6   1   4       38.65       41.13      2.85 o 
   7   1   4       13.43       19.22      2.41 o 
  -7   2   4       34.27       35.37      3.17 o 
  -6   2   4       12.14       13.87      2.02 o 
  -5   2   4       97.17       93.62      3.70 o 
  -4   2   4       89.01       91.24      2.53 o 
  -3   2   4      120.40      130.15      1.94 o 
  -2   2   4      273.01      294.90      3.28 o 
  -1   2   4     4442.62     4225.44     37.32 o 
   0   2   4     3286.50     3215.71     21.52 o 
   1   2   4     1457.11     1393.18     17.94 o 
   2   2   4     2419.76     2456.18     19.16 o 
   3   2   4      525.45      565.00      5.76 o 
   4   2   4      108.21      110.74      2.75 o 
   5   2   4      188.92      203.26      4.15 o 
   6   2   4       37.76       41.88      2.22 o 
   7   2   4        0.14       -0.14      1.52 o 
  -7   3   4        8.88        8.42      3.04 o 
  -6   3   4       18.33       17.15      2.35 o 
  -5   3   4        8.85        8.31      1.67 o 
  -4   3   4       56.49       61.32      1.75 o 
  -3   3   4      205.89      211.06      3.42 o 
  -2   3   4      288.19      305.41      3.53 o 
  -1   3   4      111.03      106.77      1.65 o 
   0   3   4      145.94      168.52      2.07 o 
   1   3   4     1705.08     1652.04     11.82 o 
   2   3   4     1547.24     1681.59     13.75 o 
   3   3   4       10.77        8.78      0.81 o 
   4   3   4       92.41       95.43      2.18 o 
   5   3   4      172.55      165.35      3.86 o 
   6   3   4        3.73        3.51      1.65 o 
   7   3   4        1.11       -0.34      1.52 o 
  -7   4   4        3.37       -0.61      2.46 o 
  -6   4   4        7.34        4.78      2.09 o 
  -5   4   4        7.97        7.63      1.77 o 
  -4   4   4        2.87        3.31      1.06 o 
  -3   4   4      217.35      205.45      3.09 o 
  -2   4   4       74.81       76.35      1.61 o 
  -1   4   4      321.59      337.95      3.49 o 
   0   4   4       76.21       85.76      1.55 o 
   1   4   4      307.04      316.19      3.96 o 
   2   4   4      134.72      141.33      3.11 o 
   3   4   4        0.18       -0.77      1.04 o 
   4   4   4      111.66      112.56      3.12 o 
   5   4   4       46.21       49.09      3.47 o 
   6   4   4       32.88       34.37      3.00 o 
   7   4   4        3.31        0.81      1.67 o 
  -7   5   4       12.23        8.45      3.99 o 
  -6   5   4        8.35        7.02      3.27 o 
  -5   5   4      105.68      104.34      4.61 o 
  -4   5   4       11.54       11.46      2.29 o 
  -3   5   4        3.43        4.32      1.26 o 
  -2   5   4       25.93       27.47      1.55 o 
  -1   5   4      364.67      380.89      4.56 o 
   0   5   4      317.31      335.42      4.25 o 
   1   5   4        4.10        3.67      1.08 o 
   2   5   4      356.02      355.63      5.66 o 
   3   5   4       13.93       15.70      1.57 o 
   4   5   4       91.59       93.86      3.14 o 
   5   5   4       16.29       13.48      1.72 o 
   6   5   4       20.98       16.98      5.47 o 
  -6   6   4        8.88       11.87      2.49 o 
  -5   6   4       91.13       93.92      4.67 o 
  -4   6   4       93.38       93.06      3.26 o 
  -3   6   4       73.28       84.20      3.35 o 
  -2   6   4       62.89       63.29      3.57 o 
  -1   6   4       76.86       70.98      2.80 o 
   0   6   4      121.03      114.47      3.33 o 
   1   6   4       68.33       73.00      2.19 o 
   2   6   4       20.00       22.03      1.70 o 
   3   6   4      205.79      203.29      4.55 o 
   4   6   4       53.28       50.56      2.62 o 
   5   6   4       14.76       10.83      2.12 o 
   6   6   4       14.07       13.75      2.45 o 
  -5   7   4       22.97       21.45      2.93 o 
  -4   7   4       13.16       16.81      2.51 o 
  -3   7   4       35.14       30.13      3.00 o 
  -2   7   4        5.20        5.29      2.11 o 
  -1   7   4      138.93      135.20      3.95 o 
   0   7   4       32.34       28.44      2.29 o 
   1   7   4       86.55       74.62      3.11 o 
   2   7   4       58.41       53.13      2.14 o 
   3   7   4      112.98      104.46      3.58 o 
   4   7   4       18.59       16.29      1.97 o 
   5   7   4        1.68        2.08      1.45 o 
  -5   8   4        1.93        1.40      4.92 o 
  -4   8   4       35.09       38.06      2.74 o 
  -3   8   4       48.78       47.13      3.82 o 
  -2   8   4       66.36       64.38      4.70 o 
  -1   8   4       20.91       19.25      3.75 o 
   0   8   4       26.27       27.20      2.43 o 
   1   8   4       32.65       32.88      2.54 o 
   2   8   4      130.01      121.97      5.08 o 
   3   8   4       15.59       14.17      2.07 o 
   4   8   4        1.31        3.14      1.59 o 
   5   8   4        0.88        2.42      2.77 o 
  -4   9   4        0.17       -1.72      5.53 o 
  -3   9   4        5.35        8.55      3.79 o 
  -2   9   4        4.64        5.28      4.02 o 
  -1   9   4       33.73       36.74      4.72 o 
   0   9   4       10.54        9.36      2.11 o 
   1   9   4       31.15       33.75      2.72 o 
   2   9   4       15.91       14.42      2.21 o 
   3   9   4        7.52       10.18      2.00 o 
   4   9   4       19.73       28.23      3.92 o 
  -2  10   4        6.36        4.39      2.73 o 
  -1  10   4       13.20       13.42      7.31 o 
   0  10   4        0.56        2.84      1.74 o 
   1  10   4        5.16        5.19      1.92 o 
   2  10   4       16.60       14.78      2.84 o 
  -7   0   5        9.32        6.56      2.48 o 
  -6   0   5       36.15       28.51      3.66 o 
  -5   0   5       13.18       10.47      2.36 o 
  -4   0   5        0.06        1.37      2.02 o 
  -3   0   5       95.03       97.10      2.88 o 
  -2   0   5       80.53       82.96      2.41 o 
  -1   0   5    10454.99    10342.76    112.38 o 
   0   0   5     1479.13     1348.83     15.24 o 
   1   0   5      635.91      578.08      7.12 o 
   2   0   5      404.02      397.19      5.71 o 
   3   0   5      435.44      415.02      9.31 o 
   4   0   5        0.04       -0.90      1.11 o 
   5   0   5       70.05       68.16      4.11 o 
   6   0   5      385.40      376.57     11.25 o 
   7   0   5       98.76       92.95      5.76 o 
  -7   1   5        2.90       -1.12      1.32 o 
  -6   1   5       12.65       10.97      1.94 o 
  -5   1   5        8.32        9.85      1.57 o 
  -4   1   5       45.90       38.59      1.41 o 
  -3   1   5      246.07      245.94      3.09 o 
  -2   1   5      361.87      353.49      3.93 o 
  -1   1   5     1020.20      878.77      6.54 o 
   0   1   5     2506.52     2330.05     17.94 o 
   1   1   5      261.02      293.10      4.63 o 
   2   1   5       75.07       70.33      1.41 o 
   3   1   5      237.06      252.09      3.80 o 
   4   1   5       79.47       71.88      2.69 o 
   5   1   5      160.25      166.42      4.60 o 
   6   1   5       78.94       73.40      5.72 o 
   7   1   5        4.96        5.68      1.81 o 
  -7   2   5        6.96        6.60      1.91 o 
  -6   2   5       16.12       17.24      2.27 o 
  -5   2   5       31.64       34.78      2.56 o 
  -4   2   5       76.04       73.47      2.05 o 
  -3   2   5      401.43      400.17      4.74 o 
  -2   2   5     1600.07     1633.32     11.79 o 
  -1   2   5      382.40      327.24      6.30 o 
   0   2   5     1878.81     1944.53     13.48 o 
   1   2   5      919.47      878.22     10.77 o 
   2   2   5      532.24      590.42      5.64 o 
   3   2   5      235.84      264.36      3.44 o 
   4   2   5       77.93       71.65      1.89 o 
   5   2   5        6.29        8.09      1.21 o 
   6   2   5        8.52       10.82      2.03 o 
   7   2   5       14.27       11.27      2.16 o 
  -7   3   5        1.25       -0.46      1.53 o 
  -6   3   5       15.35       15.66      2.23 o 
  -5   3   5       88.43       84.07      3.72 o 
  -4   3   5        1.30        0.43      0.86 o 
  -3   3   5      231.49      242.28      2.99 o 
  -2   3   5      278.15      263.14      3.24 o 
  -1   3   5       28.52       26.85      1.02 o 
   0   3   5       28.00       29.49      1.02 o 
   1   3   5      914.57      962.86      7.45 o 
   2   3   5      125.37      140.29      2.03 o 
   3   3   5       22.16       24.83      1.17 o 
   4   3   5       72.10       73.75      1.96 o 
   5   3   5      106.70       97.71      2.46 o 
   6   3   5       39.94       38.59      2.26 o 
   7   3   5        6.35        7.73      2.12 o 
  -7   4   5        1.87        0.23      1.84 o 
  -6   4   5        3.45        1.82      1.63 o 
  -5   4   5       40.33       34.15      2.81 o 
  -4   4   5        2.12        6.26      1.54 o 
  -3   4   5       67.62       66.85      1.84 o 
  -2   4   5      735.18      780.22      6.67 o 
  -1   4   5     1114.99     1178.42      9.12 o 
   0   4   5      169.87      159.17      2.20 o 
   1   4   5      430.48      489.40      4.52 o 
   2   4   5        4.76        5.38      0.74 o 
   3   4   5       10.20       12.98      1.32 o 
   4   4   5      119.18      112.82      3.15 o 
   5   4   5       37.58       41.73      2.28 o 
   6   4   5       11.65       12.80      1.70 o 
   7   4   5        0.41        1.66      1.58 o 
  -6   5   5       19.62       17.96      2.65 o 
  -5   5   5       74.58       76.51      4.06 o 
  -4   5   5       45.61       41.27      3.01 o 
  -3   5   5        2.37        1.88      1.21 o 
  -2   5   5      601.31      609.96      8.11 o 
  -1   5   5      228.81      220.93      2.91 o 
   0   5   5       72.97       86.01      1.98 o 
   1   5   5      321.68      319.63      4.29 o 
   2   5   5      293.95      292.11      5.02 o 
   3   5   5       47.58       51.48      2.36 o 
   4   5   5       36.91       36.52      3.37 o 
   5   5   5       40.04       43.93      2.97 o 
   6   5   5        5.80        4.95      1.54 o 
  -6   6   5       40.06       38.37      3.76 o 
  -5   6   5       53.02       60.15      4.03 o 
  -4   6   5       33.62       44.38      3.45 o 
  -3   6   5        5.43        3.95      1.89 o 
  -2   6   5       33.04       31.42      2.20 o 
  -1   6   5      172.37      180.54      4.18 o 
   0   6   5      227.21      218.20      4.53 o 
   1   6   5       55.83       56.15      2.06 o 
   2   6   5        2.00        1.53      0.96 o 
   3   6   5       15.39       17.80      1.85 o 
   4   6   5       59.54       57.42      2.73 o 
   5   6   5        5.09        3.02      1.40 o 
   6   6   5        4.01       -1.37      2.08 o 
  -5   7   5       22.91       20.92      2.95 o 
  -4   7   5       99.16       96.31      4.84 o 
  -3   7   5       31.77       36.28      3.28 o 
  -2   7   5       26.04       27.29      2.29 o 
  -1   7   5       73.46       72.17      3.13 o 
   0   7   5      112.13      104.01      3.50 o 
   1   7   5      105.43      103.67      4.11 o 
   2   7   5      153.76      142.22      3.30 o 
   3   7   5       87.20       83.80      2.71 o 
   4   7   5       27.14       30.39      2.47 o 
   5   7   5        6.78        7.53      3.84 o 
  -5   8   5        7.70        4.70      5.33 o 
  -4   8   5       23.12       24.00      3.32 o 
  -3   8   5       38.47       39.84      3.54 o 
  -2   8   5       45.78       47.91      3.75 o 
  -1   8   5      202.57      185.29      4.91 o 
   0   8   5       35.25       35.02      2.57 o 
   1   8   5       31.73       29.52      2.61 o 
   2   8   5       16.03       17.95      2.33 o 
   3   8   5        9.35        8.64      1.79 o 
   4   8   5        6.89        6.94      2.14 o 
  -4   9   5        4.21        0.33      5.08 o 
  -3   9   5       11.67       12.27      2.79 o 
  -2   9   5       15.96       18.05      6.47 o 
  -1   9   5       17.38       15.30      4.62 o 
   0   9   5       21.17       17.48      2.28 o 
   1   9   5       27.31       25.81      2.52 o 
   2   9   5       21.12       24.89      2.52 o 
   3   9   5        3.33        3.74      1.79 o 
  -2  10   5        1.57        4.62      2.54 o 
  -1  10   5        0.44        4.66      2.42 o 
   0  10   5        9.71       11.81      2.25 o 
   1  10   5        0.96       -1.61      1.70 o 
   2  10   5       20.66       20.70      2.50 o 
  -6   0   6       84.13       92.45      5.89 o 
  -5   0   6        0.93        2.21      1.34 o 
  -4   0   6      151.13      153.78      4.15 o 
  -3   0   6      204.77      226.19      4.66 o 
  -2   0   6     1168.85     1256.12     29.41 o 
  -1   0   6     3483.23     3466.41     37.23 o 
   0   0   6      121.02      109.99      2.06 o 
   1   0   6      579.82      622.21      7.72 o 
   2   0   6      253.36      227.67      3.89 o 
   3   0   6        0.21        0.22      0.74 o 
   4   0   6        2.98        2.49      1.47 o 
   5   0   6        0.56        0.08      1.61 o 
   6   0   6       79.95       77.88      4.95 o 
   7   0   6        3.00        5.06      2.51 o 
  -7   1   6        4.03        5.38      1.86 o 
  -6   1   6       34.39       33.39      3.04 o 
  -5   1   6       11.14       10.97      1.42 o 
  -4   1   6       85.23       83.20      1.99 o 
  -3   1   6       43.25       45.22      1.52 o 
  -2   1   6      996.68     1021.50      8.11 o 
  -1   1   6      773.37      643.09      5.11 o 
   0   1   6      456.01      370.70     11.02 o 
   1   1   6      947.48      865.76     29.13 o 
   2   1   6      767.86      723.75      8.70 o 
   3   1   6      749.76      793.26      7.53 o 
   4   1   6       28.00       31.78      1.59 o 
   5   1   6      231.48      245.36      5.76 o 
   6   1   6       49.96       45.53      2.91 o 
   7   1   6        3.40        3.04      1.86 o 
  -7   2   6       13.52       15.16      2.43 o 
  -6   2   6       47.24       43.55      3.02 o 
  -5   2   6       83.41       80.67      2.81 o 
  -4   2   6       73.09       69.41      2.04 o 
  -3   2   6       14.32       16.85      1.11 o 
  -2   2   6      327.11      325.47      3.68 o 
  -1   2   6     1931.13     1906.77     13.42 o 
   0   2   6     1341.55     1312.15      9.53 o 
   1   2   6      328.20      349.99      3.69 o 
   2   2   6      690.94      742.52      6.15 o 
   3   2   6       89.83       88.12      3.19 o 
   4   2   6      221.96      230.19      4.01 o 
   5   2   6      303.65      291.85      4.38 o 
   6   2   6       24.18       24.60      1.83 o 
   7   2   6        7.98        7.23      1.53 o 
  -7   3   6        6.79        7.16      2.03 o 
  -6   3   6        3.28        0.12      1.43 o 
  -5   3   6       66.65       60.19      2.71 o 
  -4   3   6       25.83       26.70      1.49 o 
  -3   3   6       50.58       56.14      2.04 o 
  -2   3   6      334.10      347.81      3.64 o 
  -1   3   6      344.84      391.11      3.82 o 
   0   3   6      462.22      435.76      4.03 o 
   1   3   6       83.63       93.42      1.64 o 
   2   3   6      805.24      831.90      6.89 o 
   3   3   6       92.64      100.79      2.10 o 
   4   3   6       35.60       41.74      1.56 o 
   5   3   6        4.11        1.79      0.91 o 
   6   3   6       31.93       31.86      2.16 o 
   7   3   6       14.44       19.65      4.06 o 
  -7   4   6        4.72        2.73      1.96 o 
  -6   4   6        7.53        6.62      1.94 o 
  -5   4   6       66.07       64.12      3.45 o 
  -4   4   6      169.25      150.83      4.78 o 
  -3   4   6       41.88       43.07      1.68 o 
  -2   4   6       86.62       85.93      1.97 o 
  -1   4   6      726.79      731.32      6.28 o 
   0   4   6      178.44      166.33      2.32 o 
   1   4   6      318.39      292.81      3.24 o 
   2   4   6       15.16       16.13      1.00 o 
   3   4   6       63.75       60.80      1.95 o 
   4   4   6       71.33       72.01      2.61 o 
   5   4   6      128.58      136.80      3.72 o 
   6   4   6       10.50       10.22      1.54 o 
   7   4   6        4.11        5.03      3.64 o 
  -6   5   6        8.98        6.90      2.16 o 
  -5   5   6       46.15       48.15      6.27 o 
  -4   5   6        6.15        9.53      1.93 o 
  -3   5   6       81.24       87.22      3.85 o 
  -2   5   6       80.49       93.71      2.41 o 
  -1   5   6      208.54      207.94      2.89 o 
   0   5   6        9.85        8.83      1.03 o 
   1   5   6       28.05       26.36      1.48 o 
   2   5   6      178.75      194.10      3.43 o 
   3   5   6       90.73       91.25      2.50 o 
   4   5   6       81.63       75.88      3.01 o 
   5   5   6       14.98       16.89      2.00 o 
   6   5   6        3.33       -0.07      1.84 o 
  -6   6   6       24.31       24.67      5.71 o 
  -5   6   6       33.54       33.26      3.30 o 
  -4   6   6       16.94       12.98      2.39 o 
  -3   6   6       10.04        9.70      2.23 o 
  -2   6   6       16.42       21.25      1.92 o 
  -1   6   6        3.19        4.58      1.55 o 
   0   6   6      109.39       93.04      3.20 o 
   1   6   6       60.82       58.19      2.12 o 
   2   6   6      177.51      182.53      4.07 o 
   3   6   6       73.85       75.33      2.74 o 
   4   6   6       59.65       57.11      2.30 o 
   5   6   6        2.31        0.91      1.91 o 
   6   6   6        0.48       -2.05      4.61 o 
  -5   7   6        6.73        1.61      2.18 o 
  -4   7   6       17.03       20.38      2.91 o 
  -3   7   6       36.89       40.07      3.31 o 
  -2   7   6        9.88        7.15      1.68 o 
  -1   7   6       34.62       36.96      2.54 o 
   0   7   6       15.51       14.08      1.91 o 
   1   7   6      110.28      105.72      6.65 o 
   2   7   6       22.15       27.07      2.44 o 
   3   7   6        0.80        1.37      1.12 o 
   4   7   6       24.67       26.39      1.92 o 
   5   7   6       14.32       13.32      1.98 o 
  -4   8   6       39.75       42.09      3.89 o 
  -3   8   6        3.32        4.43      3.14 o 
  -2   8   6       10.83       10.90      1.98 o 
  -1   8   6       37.46       35.60      2.71 o 
   0   8   6       14.12       19.17      3.19 o 
   1   8   6       31.00       32.00      2.48 o 
   2   8   6       35.23       40.14      2.74 o 
   3   8   6       31.54       33.27      2.57 o 
   4   8   6        0.30       -1.02      3.13 o 
  -3   9   6       22.63       18.81      3.41 o 
  -2   9   6       52.41       50.66      4.10 o 
  -1   9   6       24.06       23.11      2.54 o 
   0   9   6       74.73       74.69      3.55 o 
   1   9   6       31.05       31.44      2.62 o 
   2   9   6       15.10       14.73      2.19 o 
   3   9   6        7.07        7.64      2.56 o 
  -1  10   6        8.08        6.86      2.06 o 
   0  10   6        1.97        3.61      1.83 o 
   1  10   6        5.00        6.25      2.21 o 
  -7   0   7       10.10       12.27      3.01 o 
  -6   0   7       47.46       50.18      4.44 o 
  -5   0   7       15.75       14.79      3.60 o 
  -4   0   7       14.34       13.50      1.73 o 
  -3   0   7      708.44      662.91      9.62 o 
  -2   0   7     1114.05     1072.74     13.35 o 
  -1   0   7      502.37      440.49      9.36 o 
   0   0   7      373.21      353.65      4.92 o 
   1   0   7     1359.48     1201.85     13.92 o 
   2   0   7       60.38       71.53      2.04 o 
   3   0   7       14.54       12.08      1.26 o 
   4   0   7      161.40      167.98      4.11 o 
   5   0   7        1.68        3.40      2.24 o 
   6   0   7       14.61       15.90      1.93 o 
   7   0   7        9.50       14.46      2.26 o 
  -7   1   7        9.49        7.68      1.96 o 
  -6   1   7       10.40       11.37      1.95 o 
  -5   1   7       97.32       90.94      2.55 o 
  -4   1   7       86.53       80.42      2.69 o 
  -3   1   7      281.98      277.37      3.80 o 
  -2   1   7      779.68      790.36      5.84 o 
  -1   1   7      728.25      702.59      5.61 o 
   0   1   7       11.33       12.68      0.99 o 
   1   1   7      120.91      114.69      2.20 o 
   2   1   7     1178.14     1271.60     10.66 o 
   3   1   7      247.00      255.01      3.39 o 
   4   1   7        9.37        9.88      0.98 o 
   5   1   7       25.84       27.31      1.76 o 
   6   1   7       88.06       89.09      2.93 o 
   7   1   7        8.35       11.00      1.86 o 
  -7   2   7        8.47       10.39      2.11 o 
  -6   2   7       36.05       37.04      3.02 o 
  -5   2   7       16.87       14.95      1.57 o 
  -4   2   7       97.28       93.05      2.38 o 
  -3   2   7       70.11       75.05      1.96 o 
  -2   2   7       25.81       37.24      1.26 o 
  -1   2   7      198.83      207.40      2.43 o 
   0   2   7      464.33      388.49      3.60 o 
   1   2   7       45.18       44.77      1.43 o 
   2   2   7      182.33      185.88      2.61 o 
   3   2   7        0.86        0.18      0.58 o 
   4   2   7       30.91       31.24      1.45 o 
   5   2   7       91.65       84.00      2.69 o 
   6   2   7       82.44       81.74      2.48 o 
   7   2   7       24.82       22.72      4.03 o 
  -7   3   7        3.84        1.60      1.87 o 
  -6   3   7       27.12       25.70      2.71 o 
  -5   3   7      110.80      110.35      3.26 o 
  -4   3   7       43.61       42.64      1.78 o 
  -3   3   7      218.00      231.87      3.55 o 
  -2   3   7       35.45       34.07      1.38 o 
  -1   3   7     1340.80     1275.44      9.69 o 
   0   3   7      304.12      322.24      3.36 o 
   1   3   7     1373.14     1362.28     10.22 o 
   2   3   7       37.14       37.30      1.21 o 
   3   3   7      149.07      153.78      2.42 o 
   4   3   7       42.01       42.70      1.50 o 
   5   3   7        4.03        4.89      1.19 o 
   6   3   7        3.71        3.90      1.71 o 
   7   3   7        2.38       -0.45      2.81 o 
  -7   4   7        4.63        2.41      1.98 o 
  -6   4   7        3.46        3.30      1.82 o 
  -5   4   7       14.65       15.45      2.31 o 
  -4   4   7       57.73       56.58      3.38 o 
  -3   4   7       14.02       16.05      1.30 o 
  -2   4   7      425.30      433.97      4.49 o 
  -1   4   7      131.47      128.67      2.14 o 
   0   4   7       23.08       24.56      1.10 o 
   1   4   7      392.01      390.96      4.91 o 
   2   4   7       17.61       22.13      1.12 o 
   3   4   7       43.66       47.53      2.24 o 
   4   4   7       44.44       48.38      1.94 o 
   5   4   7      113.63      109.65      3.37 o 
   6   4   7        1.72        0.77      1.74 o 
  -6   5   7       51.00       43.82      3.62 o 
  -5   5   7       26.74       34.04      7.05 o 
  -4   5   7       22.79       22.69      2.57 o 
  -3   5   7        1.95       -0.47      1.08 o 
  -2   5   7       76.50       80.42      2.47 o 
  -1   5   7       65.38       63.36      1.76 o 
   0   5   7       27.99       30.18      1.28 o 
   1   5   7      235.72      201.93      3.41 o 
   2   5   7      123.33      131.39      2.85 o 
   3   5   7       35.60       43.08      2.92 o 
   4   5   7        5.13        4.87      1.13 o 
   5   5   7       67.28       70.88      3.02 o 
   6   5   7        0.38       -0.67      1.91 o 
  -6   6   7       14.57       15.61      2.75 o 
  -5   6   7        4.20        6.93      2.16 o 
  -4   6   7       45.61       44.02      3.46 o 
  -3   6   7        9.43        7.24      2.09 o 
  -2   6   7       19.65       19.90      1.99 o 
  -1   6   7       14.01       16.38      1.42 o 
   0   6   7       16.65       20.67      1.58 o 
   1   6   7       16.73       18.50      1.91 o 
   2   6   7       55.22       50.55      2.02 o 
   3   6   7       23.09       22.70      1.66 o 
   4   6   7       26.17       25.25      2.38 o 
   5   6   7        0.84       -0.64      3.68 o 
   6   6   7        3.77        6.36      1.82 o 
  -5   7   7       26.13       30.91      4.00 o 
  -4   7   7       28.25       32.08      3.38 o 
  -3   7   7       28.54       27.69      3.17 o 
  -2   7   7        9.38        8.53      1.77 o 
  -1   7   7       77.81       70.49      3.06 o 
   0   7   7       36.48       38.60      2.51 o 
   1   7   7       72.82       73.69      3.10 o 
   2   7   7      124.40      119.59      3.10 o 
   3   7   7        1.30        0.26      1.09 o 
   4   7   7        9.29        8.00      1.78 o 
   5   7   7        6.22        7.19      2.73 o 
  -4   8   7       24.72       21.62      3.23 o 
  -3   8   7       34.36       45.13      3.81 o 
  -2   8   7       63.88       63.15      3.20 o 
  -1   8   7       57.19       60.98      3.11 o 
   0   8   7      118.18      114.87      4.35 o 
   1   8   7       10.79       13.93      2.20 o 
   2   8   7       17.34       19.43      3.43 o 
   3   8   7        6.41        3.75      2.50 o 
   4   8   7        6.66        7.43      2.77 o 
  -3   9   7        2.25        2.04      2.18 o 
  -2   9   7        4.36        5.82      3.36 o 
  -1   9   7       15.75       17.98      2.70 o 
   0   9   7        7.91        5.78      1.90 o 
   1   9   7        1.20        2.72      2.21 o 
   2   9   7        2.67        2.11      2.50 o 
   3   9   7        9.18       11.34      2.93 o 
  -1  10   7        0.26        1.27      1.86 o 
   0  10   7        8.26        7.76      2.36 o 
   1  10   7        1.27        0.47      2.27 o 
  -7   0   8        3.18        6.84      1.99 o 
  -6   0   8        0.53        3.27      2.25 o 
  -5   0   8       37.84       37.94      4.65 o 
  -4   0   8       33.42       37.59      3.59 o 
  -2   0   8      620.34      601.48      8.53 o 
  -1   0   8      242.78      207.04      3.76 o 
   0   0   8      571.23      517.45      8.04 o 
   1   0   8      119.29      119.36      5.27 o 
   2   0   8      574.40      585.25      7.93 o 
   3   0   8      466.56      486.68      7.43 o 
   4   0   8       86.95       94.61      3.12 o 
   5   0   8       81.35       83.11      3.23 o 
   6   0   8       56.61       55.90      2.95 o 
   7   0   8        2.35        2.56      1.80 o 
  -7   1   8        8.53        9.56      2.81 o 
  -6   1   8       18.04       13.65      2.09 o 
  -5   1   8        9.87        9.14      1.26 o 
  -4   1   8       98.17       90.76      2.12 o 
  -3   1   8       35.91       35.25      1.50 o 
  -2   1   8     1474.89     1473.34     12.16 o 
  -1   1   8       40.07       37.57      1.02 o 
   0   1   8      182.96      141.84      2.50 o 
   1   1   8      460.59      429.46      5.13 o 
   2   1   8      555.58      591.64      8.93 o 
   3   1   8       40.17       42.60      1.38 o 
   4   1   8      178.91      170.52      2.99 o 
   5   1   8       89.21       88.71      2.36 o 
   6   1   8       35.74       38.39      1.90 o 
   7   1   8        8.45       13.28      3.20 o 
  -7   2   8        1.88        2.80      1.75 o 
  -6   2   8       32.47       34.39      3.31 o 
  -5   2   8       58.21       52.90      2.08 o 
  -4   2   8      230.45      224.09      3.76 o 
  -3   2   8       28.32       29.37      1.93 o 
  -2   2   8      361.52      318.41      3.40 o 
  -1   2   8      198.67      190.74      2.38 o 
   0   2   8       72.38       73.18      1.70 o 
   1   2   8      573.79      602.94      5.16 o 
   2   2   8      131.37      126.07      2.94 o 
   3   2   8       41.67       45.74      1.48 o 
   4   2   8       66.37       63.22      1.90 o 
   5   2   8       22.12       24.77      1.55 o 
   6   2   8       34.02       40.17      1.97 o 
   7   2   8        5.84        6.10      1.77 o 
  -7   3   8        0.23       -1.22      1.99 o 
  -6   3   8       14.80       16.23      2.34 o 
  -5   3   8       45.44       43.31      2.29 o 
  -4   3   8       39.46       41.62      1.82 o 
  -3   3   8        7.85        8.35      0.89 o 
  -2   3   8      460.54      491.06      4.77 o 
  -1   3   8      113.01      119.39      2.00 o 
   0   3   8      702.83      690.46      5.90 o 
   1   3   8       31.03       31.41      1.14 o 
   2   3   8        5.09        6.49      0.74 o 
   3   3   8       50.46       49.28      1.48 o 
   4   3   8      103.44      102.25      2.20 o 
   5   3   8      102.28       98.36      3.19 o 
   6   3   8       18.42       16.28      1.82 o 
   7   3   8        5.50        2.93      4.66 o 
  -7   4   8        6.21        5.08      2.16 o 
  -6   4   8        5.57        3.26      1.80 o 
  -5   4   8       64.13       64.04      3.97 o 
  -4   4   8       27.37       31.45      2.11 o 
  -3   4   8       14.87       13.98      1.09 o 
  -2   4   8       13.69       16.09      1.08 o 
  -1   4   8      224.24      202.84      2.81 o 
   0   4   8      222.07      222.23      2.91 o 
   1   4   8      307.43      306.54      3.51 o 
   2   4   8        7.45        8.37      0.88 o 
   3   4   8      164.02      166.61      3.15 o 
   4   4   8       23.72       24.06      1.92 o 
   5   4   8        8.58        7.49      1.54 o 
   6   4   8        8.57        8.54      2.94 o 
  -6   5   8        3.82        4.67      2.03 o 
  -5   5   8        1.34       -0.35      1.72 o 
  -4   5   8       10.58       10.42      2.12 o 
  -3   5   8       56.50       53.65      2.10 o 
  -2   5   8       71.28       65.73      2.25 o 
  -1   5   8       62.60       56.45      1.73 o 
   0   5   8       96.84      101.82      2.10 o 
   1   5   8      195.26      192.30      4.21 o 
   2   5   8      115.32      116.24      2.68 o 
   3   5   8      119.24      121.07      2.93 o 
   4   5   8       43.32       37.31      2.40 o 
   5   5   8       24.19       25.12      2.20 o 
   6   5   8       11.70        8.29      1.88 o 
  -6   6   8       16.78       15.47      2.72 o 
  -5   6   8        1.52       -0.93      1.70 o 
  -4   6   8        2.92        3.69      2.04 o 
  -3   6   8        2.75        2.23      1.42 o 
  -2   6   8      181.04      174.05      3.50 o 
  -1   6   8       67.43       64.44      2.19 o 
   0   6   8        5.11        6.46      1.29 o 
   1   6   8      146.57      142.34      3.05 o 
   2   6   8      194.31      169.60      3.47 o 
   3   6   8       29.59       31.38      2.25 o 
   4   6   8       23.67       18.94      2.40 o 
   5   6   8        6.78        8.27      3.55 o 
  -5   7   8       11.78       10.21      2.56 o 
  -4   7   8        0.35       -1.23      2.40 o 
  -3   7   8       25.23       26.58      3.07 o 
  -2   7   8       35.45       34.90      2.78 o 
  -1   7   8       83.16       81.70      3.26 o 
   0   7   8       42.31       39.73      2.55 o 
   1   7   8        8.88        7.85      1.67 o 
   2   7   8       54.30       48.70      2.64 o 
   3   7   8        2.11        3.29      1.59 o 
   4   7   8        0.56        2.11      1.55 o 
   5   7   8        8.27       10.68      2.21 o 
  -4   8   8        0.18       -1.65      3.95 o 
  -3   8   8        5.62        6.61      3.21 o 
  -2   8   8       45.38       47.52      2.99 o 
  -1   8   8        6.35        8.25      1.92 o 
   0   8   8       44.15       42.30      2.72 o 
   1   8   8        6.87       10.19      3.09 o 
   2   8   8       19.40       11.56      2.75 o 
   3   8   8        5.65        6.10      2.54 o 
   4   8   8        0.36       -0.60      1.50 o 
  -3   9   8       31.74       28.24      3.54 o 
  -2   9   8       38.14       41.20      3.05 o 
  -1   9   8       14.87       16.99      2.29 o 
   0   9   8       25.84       27.76      2.63 o 
   1   9   8        0.84       -0.04      2.07 o 
   2   9   8        0.36       -2.28      3.44 o 
   3   9   8        0.81        3.12      2.58 o 
   0  10   8        3.78        4.67      2.49 o 
  -7   0   9       11.62       12.39      2.25 o 
  -6   0   9        4.98       10.34      2.15 o 
  -5   0   9       20.55       18.26      2.12 o 
  -4   0   9       88.00       93.42      3.46 o 
  -3   0   9     1096.73     1085.90     14.36 o 
  -1   0   9        5.08        4.91      0.92 o 
   0   0   9      405.99      416.49      8.01 o 
   1   0   9      846.44      765.29     15.72 o 
   2   0   9      110.62       94.40      3.26 o 
   3   0   9      533.72      511.87      8.93 o 
   4   0   9      354.72      346.56      6.46 o 
   5   0   9      259.76      259.84      5.89 o 
   6   0   9       55.54       48.49      4.09 o 
   7   0   9        2.98        4.28      2.13 o 
  -7   1   9        4.35        5.81      1.91 o 
  -6   1   9       15.15       15.09      1.74 o 
  -5   1   9        2.99        2.50      1.01 o 
  -4   1   9       46.38       43.78      1.63 o 
  -3   1   9       37.05       36.48      1.56 o 
  -2   1   9      392.15      385.01      3.50 o 
  -1   1   9      344.58      336.53      3.37 o 
   0   1   9      197.55      217.25      3.34 o 
   1   1   9      627.63      586.42      9.05 o 
   2   1   9      333.95      325.28      3.69 o 
   3   1   9       76.76       75.46      1.78 o 
   4   1   9       34.39       33.86      1.53 o 
   5   1   9       39.23       45.07      2.25 o 
   6   1   9       30.69       32.63      2.16 o 
   7   1   9       19.29       21.55      5.60 o 
  -7   2   9        0.83        3.14      1.77 o 
  -6   2   9       36.21       36.80      3.33 o 
  -5   2   9       41.36       42.17      2.00 o 
  -4   2   9      100.82       94.68      2.48 o 
  -3   2   9       99.11       93.16      2.26 o 
  -2   2   9      397.79      355.87      3.74 o 
  -1   2   9      462.08      437.81      4.19 o 
   0   2   9      172.44      169.25      2.19 o 
   1   2   9        9.98       11.43      0.99 o 
   2   2   9      540.77      519.47      7.65 o 
   3   2   9       37.60       38.82      1.44 o 
   4   2   9      111.23      115.51      3.03 o 
   5   2   9       23.40       24.21      2.16 o 
   6   2   9       24.87       26.97      1.78 o 
   7   2   9       15.22       17.75      2.22 o 
  -7   3   9        7.92        5.55      2.01 o 
  -6   3   9        1.36        0.55      1.67 o 
  -5   3   9       18.07       20.81      1.64 o 
  -4   3   9       63.15       55.25      2.03 o 
  -3   3   9      184.55      181.63      3.45 o 
  -2   3   9      123.71      125.86      2.16 o 
  -1   3   9       36.98       34.92      1.29 o 
   0   3   9       64.74       64.10      1.53 o 
   1   3   9       67.50       73.99      2.15 o 
   2   3   9       72.11       80.31      1.71 o 
   3   3   9       11.26       15.91      1.30 o 
   4   3   9      131.12      131.60      2.90 o 
   5   3   9        8.03        7.18      2.32 o 
   6   3   9       14.63       12.58      1.77 o 
  -6   4   9       31.04       29.94      5.27 o 
  -5   4   9       24.14       22.16      2.58 o 
  -4   4   9       32.74       30.96      2.15 o 
  -3   4   9       61.09       54.51      1.72 o 
  -2   4   9       10.32       11.26      1.06 o 
  -1   4   9       57.73       57.34      1.65 o 
   0   4   9       51.73       47.27      1.58 o 
   1   4   9      157.65      153.55      2.43 o 
   2   4   9        5.86        6.90      0.88 o 
   3   4   9        0.55       -0.01      1.91 o 
   4   4   9       54.79       51.56      2.56 o 
   5   4   9       15.98       11.53      1.74 o 
   6   4   9        4.15        7.71      2.58 o 
  -6   5   9       14.31       10.73      3.05 o 
  -5   5   9        7.61        3.07      2.24 o 
  -4   5   9       19.11       18.70      2.26 o 
  -3   5   9        3.23        4.91      1.21 o 
  -2   5   9      362.07      357.67      4.29 o 
  -1   5   9       16.39       18.71      1.28 o 
   0   5   9       55.41       56.35      1.83 o 
   1   5   9      195.96      201.17      3.90 o 
   2   5   9        8.30        9.57      1.47 o 
   3   5   9       88.40       87.18      3.07 o 
   4   5   9       11.02       11.00      1.71 o 
   5   5   9       12.57       18.49      2.08 o 
   6   5   9        1.44        0.31      2.23 o 
  -6   6   9        1.00       -0.07      4.59 o 
  -5   6   9        7.30        6.77      2.29 o 
  -4   6   9       17.68       18.84      3.51 o 
  -3   6   9       27.61       24.95      1.75 o 
  -2   6   9        4.03        3.29      1.17 o 
  -1   6   9       91.17       80.99      3.48 o 
   0   6   9       83.44       84.61      2.47 o 
   1   6   9      132.62      133.03      3.03 o 
   2   6   9       81.72       71.27      2.89 o 
   3   6   9      102.57       94.61      5.27 o 
   4   6   9        7.30        6.00      1.61 o 
   5   6   9        4.57        3.06      1.82 o 
  -5   7   9        9.90       11.13      3.49 o 
  -4   7   9       14.77       14.99      5.31 o 
  -3   7   9        2.70        4.55      1.58 o 
  -2   7   9       14.59       15.23      2.00 o 
  -1   7   9       59.48       52.18      2.77 o 
   0   7   9      332.18      330.15      6.13 o 
   1   7   9       57.23       60.76      3.66 o 
   2   7   9       70.45       68.06      3.03 o 
   3   7   9       31.49       30.85      2.43 o 
   4   7   9       11.60       13.01      2.03 o 
   5   7   9        8.35       11.42      2.07 o 
  -4   8   9        1.79       -0.49      3.64 o 
  -3   8   9       56.48       60.01      4.31 o 
  -2   8   9        9.88        9.09      1.91 o 
  -1   8   9        7.94        4.70      1.82 o 
   0   8   9       17.63       17.76      2.72 o 
   1   8   9       31.22       31.99      3.20 o 
   2   8   9       16.84       13.99      2.80 o 
   3   8   9        9.98        4.59      2.52 o 
   4   8   9        3.10        2.63      1.78 o 
  -3   9   9        0.11        0.93      3.75 o 
  -2   9   9        0.04        1.26      1.81 o 
  -1   9   9       30.43       27.93      3.07 o 
   0   9   9        2.32        2.21      2.11 o 
   1   9   9       19.38       20.56      3.08 o 
   2   9   9       10.88       12.50      2.98 o 
  -7   0  10        0.28        1.46      1.93 o 
  -6   0  10       38.79       31.84      2.89 o 
  -5   0  10       21.18       20.11      2.89 o 
  -4   0  10        3.91        3.41      1.77 o 
  -3   0  10     1046.64     1018.92     17.22 o 
  -2   0  10     1195.16     1119.65     22.93 o 
  -1   0  10        2.19        3.41      0.86 o 
   0   0  10      325.55      323.54      4.88 o 
   1   0  10       18.12       18.10      2.52 o 
   2   0  10      495.24      568.02      7.92 o 
   3   0  10       17.05       16.22      1.53 o 
   4   0  10        9.98       10.74      1.58 o 
   5   0  10        9.68       10.04      2.61 o 
   6   0  10       22.38       20.48      3.26 o 
   7   0  10       30.34       41.81      4.34 o 
  -7   1  10       20.65       24.84      2.77 o 
  -6   1  10       21.66       24.43      1.84 o 
  -5   1  10       56.46       52.11      2.13 o 
  -4   1  10       13.67       13.14      1.15 o 
  -3   1  10      183.90      176.99      3.13 o 
  -2   1  10      291.33      280.73      2.89 o 
  -1   1  10        8.08       10.72      0.93 o 
   0   1  10       10.84       10.53      1.03 o 
   1   1  10      134.20      134.36      2.63 o 
   2   1  10      117.35      112.68      1.93 o 
   3   1  10        5.01        4.27      0.80 o 
   4   1  10      352.94      353.46      5.75 o 
   5   1  10       72.22       65.97      3.77 o 
   6   1  10       23.45       25.19      3.01 o 
   7   1  10        1.02        2.65      2.65 o 
  -7   2  10        6.45        7.91      2.12 o 
  -6   2  10       15.95       17.92      1.66 o 
  -5   2  10       57.31       54.85      2.68 o 
  -4   2  10       59.43       49.78      1.94 o 
  -3   2  10       44.01       42.58      1.71 o 
  -2   2  10       42.03       34.99      1.23 o 
  -1   2  10       96.15      122.78      1.98 o 
   0   2  10      129.60      150.79      2.09 o 
   1   2  10      603.19      599.47      7.09 o 
   2   2  10      171.22      160.25      3.22 o 
   3   2  10      433.67      432.29      6.04 o 
   4   2  10      146.57      142.59      3.45 o 
   5   2  10       70.61       64.93      2.67 o 
   6   2  10        7.49        5.99      1.80 o 
   7   2  10       21.68       27.29      2.69 o 
  -7   3  10        4.22        5.53      2.58 o 
  -6   3  10       42.08       41.88      5.58 o 
  -5   3  10       74.12       73.21      3.03 o 
  -4   3  10        9.17       11.11      1.28 o 
  -3   3  10       34.52       35.08      1.69 o 
  -2   3  10       18.75       20.09      1.12 o 
  -1   3  10       89.11       86.81      1.83 o 
   0   3  10      195.86      176.55      2.49 o 
   1   3  10       65.44       60.64      1.90 o 
   2   3  10       95.78       90.37      2.92 o 
   3   3  10       39.25       40.54      1.78 o 
   4   3  10      149.61      145.55      3.58 o 
   5   3  10       17.17       12.51      2.44 o 
   6   3  10        7.55       10.64      1.98 o 
  -6   4  10        5.85        6.08      2.23 o 
  -5   4  10       15.70       17.44      2.05 o 
  -4   4  10        1.55        2.27      1.05 o 
  -3   4  10        3.57        3.02      1.05 o 
  -2   4  10        5.48        6.32      1.24 o 
  -1   4  10       53.00       51.24      1.64 o 
   0   4  10       34.96       37.83      1.45 o 
   1   4  10      123.22      133.19      2.72 o 
   2   4  10       11.90       11.57      1.31 o 
   3   4  10       36.28       42.72      3.65 o 
   4   4  10       56.64       54.50      3.05 o 
   5   4  10       12.90       16.13      1.93 o 
   6   4  10        0.30       -1.70      3.16 o 
  -6   5  10        5.59        1.30      1.83 o 
  -5   5  10       17.22       18.50      2.65 o 
  -4   5  10        8.01        8.51      1.54 o 
  -3   5  10       40.27       47.70      2.51 o 
  -2   5  10       72.66       68.17      2.07 o 
  -1   5  10       82.91       75.35      2.01 o 
   0   5  10       95.89       87.62      2.08 o 
   1   5  10      144.73      142.91      3.57 o 
   2   5  10        0.18        2.00      1.27 o 
   3   5  10       14.16       14.84      1.86 o 
   4   5  10       37.72       31.44      2.36 o 
   5   5  10       11.25       10.51      2.56 o 
   6   5  10        5.43        3.20      3.58 o 
  -5   6  10        9.91        8.49      2.84 o 
  -4   6  10        5.83        7.50      4.24 o 
  -3   6  10        3.53        3.09      1.23 o 
  -2   6  10       44.59       45.40      2.65 o 
  -1   6  10       99.83       93.78      3.15 o 
   0   6  10      101.27       99.40      3.23 o 
   1   6  10      448.30      415.24      8.39 o 
   2   6  10        9.82       10.62      1.72 o 
   3   6  10       48.36       47.84      2.74 o 
   4   6  10       18.57       19.58      2.24 o 
   5   6  10        2.07       -0.51      1.47 o 
  -5   7  10       12.05        8.87      6.14 o 
  -4   7  10        0.73       -1.44      1.93 o 
  -3   7  10       31.83       36.39      3.17 o 
  -2   7  10       55.77       51.85      2.86 o 
  -1   7  10       15.98       14.46      2.39 o 
   0   7  10      140.05      135.25      5.06 o 
   1   7  10       48.83       46.48      3.40 o 
   2   7  10       44.31       38.81      5.52 o 
   3   7  10       33.57       32.36      2.60 o 
   4   7  10       11.19       11.65      2.01 o 
  -4   8  10        1.05       -0.11      3.09 o 
  -3   8  10        3.94       -0.44      2.03 o 
  -2   8  10       39.59       35.64      2.75 o 
  -1   8  10       34.30       32.55      3.06 o 
   0   8  10        4.46        3.97      3.34 o 
   1   8  10       14.30       16.39      2.78 o 
   2   8  10        4.43        6.10      3.31 o 
   3   8  10       14.31       13.23      3.19 o 
  -2   9  10        3.18        3.23      2.10 o 
  -1   9  10       10.31        9.07      2.47 o 
   0   9  10        0.23        1.32      2.98 o 
   1   9  10        4.75        5.39      2.39 o 
   2   9  10        8.18        3.35      2.38 o 
  -7   0  11        9.41       11.81      2.94 o 
  -6   0  11        5.07       10.00      4.15 o 
  -5   0  11        6.26        4.83      1.88 o 
  -4   0  11        6.25        9.35      1.78 o 
  -3   0  11      555.79      536.55     12.31 o 
  -2   0  11        0.00        3.06      1.06 o 
  -1   0  11      220.00      244.79      7.02 o 
   0   0  11      642.96      717.61     10.39 o 
   1   0  11       54.29       58.69      3.81 o 
   2   0  11       10.08       12.41      3.91 o 
   3   0  11      207.65      255.16      7.85 o 
   4   0  11      132.63      126.60      5.84 o 
   5   0  11        0.00       -0.90      1.87 o 
   6   0  11        5.02        4.20      2.43 o 
   7   0  11        0.14       -0.82      2.01 o 
  -7   1  11        8.03        7.55      2.07 o 
  -6   1  11       18.71       20.23      1.72 o 
  -5   1  11       26.12       28.07      2.09 o 
  -4   1  11       31.75       26.15      1.46 o 
  -3   1  11      154.19      147.90      2.91 o 
  -2   1  11      303.20      283.96      3.58 o 
  -1   1  11       68.65       69.88      1.77 o 
   0   1  11      187.50      179.33      3.16 o 
   1   1  11        9.74       11.12      1.10 o 
   2   1  11       51.07       54.31      2.11 o 
   3   1  11       16.32       15.45      1.87 o 
   4   1  11       12.32       14.68      1.97 o 
   5   1  11       17.53       17.15      2.17 o 
   6   1  11       34.39       38.52      3.08 o 
  -7   2  11        9.97        9.16      2.12 o 
  -6   2  11        0.11        0.44      1.08 o 
  -5   2  11       19.97       19.35      1.63 o 
  -4   2  11       46.08       43.35      1.92 o 
  -3   2  11        4.09        3.82      0.95 o 
  -2   2  11        6.14        6.09      0.94 o 
  -1   2  11       41.63       47.74      1.75 o 
   0   2  11       78.70       87.79      2.50 o 
   1   2  11       20.36       21.86      1.57 o 
   2   2  11       54.61       51.20      2.09 o 
   3   2  11       87.00       80.51      2.60 o 
   4   2  11       23.85       20.25      1.81 o 
   5   2  11       45.48       43.06      2.94 o 
   6   2  11        5.53        3.40      1.65 o 
  -6   3  11       11.27       13.26      1.99 o 
  -5   3  11       47.99       47.65      2.18 o 
  -4   3  11       15.01       16.08      1.45 o 
  -3   3  11       15.80       14.15      1.32 o 
  -2   3  11      123.64      112.01      2.16 o 
  -1   3  11      151.00      139.33      2.34 o 
   0   3  11      168.90      171.05      3.00 o 
   1   3  11       70.44       61.78      1.99 o 
   2   3  11        9.84        6.35      1.23 o 
   3   3  11       38.22       37.71      1.81 o 
   4   3  11       65.50       59.73      2.19 o 
   5   3  11       17.58       18.08      2.22 o 
   6   3  11       19.48       23.92      2.58 o 
  -6   4  11       14.61       12.46      2.38 o 
  -5   4  11       17.78       17.74      1.95 o 
  -4   4  11       11.83       12.81      1.41 o 
  -3   4  11      109.41      114.94      2.80 o 
  -2   4  11        7.01        7.90      1.03 o 
  -1   4  11      159.73      152.01      2.61 o 
   0   4  11       79.76       82.71      2.57 o 
   1   4  11       35.22       39.42      1.81 o 
   2   4  11        0.62        1.49      1.08 o 
   3   4  11       30.79       32.61      2.17 o 
   4   4  11       80.66       80.19      3.06 o 
   5   4  11       14.39       15.30      1.91 o 
   6   4  11        1.61        1.89      1.63 o 
  -6   5  11        5.95        3.32      1.86 o 
  -5   5  11        9.72        7.89      2.04 o 
  -4   5  11        1.73        1.84      1.35 o 
  -3   5  11       44.11       47.69      2.44 o 
  -2   5  11       63.40       65.51      2.00 o 
  -1   5  11       27.80       28.10      1.50 o 
   0   5  11      158.39      145.40      3.03 o 
   1   5  11      129.30      131.73      3.55 o 
   2   5  11      119.83      111.75      3.43 o 
   3   5  11       43.48       43.80      2.66 o 
   4   5  11       35.79       35.11      2.97 o 
   5   5  11        0.86        0.22      2.05 o 
  -5   6  11       24.70       23.14      8.06 o 
  -4   6  11        0.64       -1.31      1.31 o 
  -3   6  11        2.31        1.71      1.37 o 
  -2   6  11      109.06      106.52      2.84 o 
  -1   6  11        2.95        2.35      1.99 o 
   0   6  11      113.35      106.98      3.36 o 
   1   6  11       63.98       57.48      2.75 o 
   2   6  11       14.93       17.19      1.98 o 
   3   6  11       81.64       75.18      3.41 o 
   4   6  11        2.05        3.41      2.74 o 
   5   6  11        4.31        2.22      1.73 o 
  -4   7  11        1.23        0.00      2.89 o 
  -3   7  11       12.80       15.33      2.90 o 
  -2   7  11       17.51       20.81      2.63 o 
  -1   7  11        4.91        2.90      2.00 o 
   0   7  11      202.05      193.44      6.54 o 
   1   7  11       63.56       63.75      8.61 o 
   2   7  11        0.18       -0.42      1.46 o 
   3   7  11        0.59       -0.40      1.50 o 
   4   7  11       16.36       18.43      2.38 o 
  -3   8  11        8.36        8.85      3.22 o 
  -2   8  11        8.59       10.21      2.38 o 
  -1   8  11       11.74       17.80      5.42 o 
   0   8  11        2.38        7.40      2.71 o 
   1   8  11        6.18        4.31      3.85 o 
   2   8  11       25.65       20.74      2.99 o 
   3   8  11        3.40        2.52      1.81 o 
  -2   9  11        4.69        4.79      3.46 o 
  -1   9  11        6.82        5.61      2.46 o 
   0   9  11        1.78        2.72      3.64 o 
   1   9  11        4.82        5.04      3.00 o 
   2   9  11        1.09       -0.84      2.28 o 
  -7   0  12        0.83        3.01      1.73 o 
  -6   0  12        0.06        2.02      1.72 o 
  -5   0  12       35.84       34.97      2.81 o 
  -4   0  12      332.67      312.80      8.25 o 
  -3   0  12      190.96      176.42      4.57 o 
  -2   0  12        1.60        1.22      1.06 o 
  -1   0  12      272.53      286.67      5.08 o 
   0   0  12        0.23        0.93      0.54 o 
   1   0  12      191.49      177.95      6.32 o 
   2   0  12      196.37      185.55      6.47 o 
   3   0  12       27.39       46.25      4.01 o 
   4   0  12       23.90       36.64      3.88 o 
   5   0  12       71.08       55.05      4.53 o 
   6   0  12        0.03       -0.54      2.16 o 
  -7   1  12        2.59        3.06      1.51 o 
  -6   1  12        1.05        1.75      1.14 o 
  -5   1  12       26.08       26.87      1.79 o 
  -4   1  12      162.89      165.86      3.38 o 
  -3   1  12       70.49       67.09      1.83 o 
  -2   1  12       97.47      103.44      1.92 o 
  -1   1  12       26.21       26.23      1.48 o 
   0   1  12      234.84      230.60      4.63 o 
   1   1  12      197.22      177.76      3.52 o 
   2   1  12        0.39        1.00      1.36 o 
   3   1  12      184.71      177.16      4.72 o 
   4   1  12       39.45       40.34      2.82 o 
   5   1  12       27.54       28.28      2.64 o 
   6   1  12       11.01       17.81      3.86 o 
  -7   2  12        3.10        6.97      2.24 o 
  -6   2  12        3.54        4.42      1.24 o 
  -5   2  12       39.02       40.96      2.11 o 
  -4   2  12       52.01       49.24      2.05 o 
  -3   2  12       63.36       58.09      2.02 o 
  -2   2  12       17.89       16.79      1.03 o 
  -1   2  12      210.67      211.69      2.81 o 
   0   2  12      150.05      153.88      2.79 o 
   1   2  12       17.57       20.68      1.62 o 
   2   2  12        3.61        2.93      1.26 o 
   3   2  12        0.55        1.27      1.75 o 
   4   2  12       95.63       88.92      6.01 o 
   5   2  12       74.14       79.58      5.67 o 
   6   2  12        2.12       -1.19      1.58 o 
  -6   3  12        0.89        1.54      1.13 o 
  -5   3  12       23.06       24.43      1.78 o 
  -4   3  12        1.39       -0.34      0.93 o 
  -3   3  12        2.03        1.44      0.98 o 
  -2   3  12       14.84       16.72      1.14 o 
  -1   3  12       26.69       26.50      1.49 o 
   0   3  12       99.42       95.04      2.37 o 
   1   3  12      215.31      216.57      3.56 o 
   2   3  12       49.11       45.88      1.96 o 
   3   3  12       33.70       34.59      1.85 o 
   4   3  12       28.01       23.71      1.92 o 
   5   3  12       13.90       13.82      2.60 o 
   6   3  12        8.68        7.61      1.98 o 
  -6   4  12        1.20       -0.73      1.60 o 
  -5   4  12        0.04       -0.08      1.17 o 
  -4   4  12        8.34        7.53      1.41 o 
  -3   4  12       98.24      100.26      2.70 o 
  -2   4  12       65.15       64.87      1.92 o 
  -1   4  12       40.29       38.53      1.80 o 
   0   4  12       56.45       49.47      1.99 o 
   1   4  12       35.69       35.10      2.14 o 
   2   4  12       14.20       12.77      1.43 o 
   3   4  12       21.47       22.44      1.97 o 
   4   4  12      111.48       92.30      3.38 o 
   5   4  12        3.03        3.69      1.69 o 
   6   4  12        2.59        2.18      1.76 o 
  -6   5  12        1.56        1.17      3.51 o 
  -5   5  12       19.59       18.26      3.22 o 
  -4   5  12        9.67        8.96      2.06 o 
  -3   5  12        8.50        5.55      1.46 o 
  -2   5  12       16.66       19.36      1.40 o 
  -1   5  12       26.40       27.07      1.74 o 
   0   5  12      126.47      132.16      2.99 o 
   1   5  12        1.72        1.32      1.35 o 
   2   5  12       19.08       22.10      2.04 o 
   3   5  12       25.40       29.83      2.34 o 
   4   5  12        3.34        3.37      2.78 o 
   5   5  12        1.56        0.46      1.67 o 
  -5   6  12       17.03       15.55      2.71 o 
  -4   6  12        1.43       -0.02      1.42 o 
  -3   6  12        4.04        3.42      1.45 o 
  -2   6  12       28.90       28.59      2.09 o 
  -1   6  12       33.55       38.01      2.25 o 
   0   6  12      183.78      184.67      4.38 o 
   1   6  12      127.43      126.88      4.29 o 
   2   6  12       29.01       33.28      3.38 o 
   3   6  12        2.88        1.30      2.10 o 
   4   6  12        0.21       -0.77      1.59 o 
   5   6  12        1.97        3.63      1.96 o 
  -4   7  12        3.59       -0.09      5.13 o 
  -3   7  12       27.06       31.57      2.96 o 
  -2   7  12        8.97       13.16      5.11 o 
  -1   7  12       39.26       31.87      3.02 o 
   0   7  12       20.48       28.81      2.94 o 
   1   7  12       32.40       27.92      3.12 o 
   2   7  12       88.23       83.21      3.43 o 
   3   7  12       11.32       12.34      2.07 o 
   4   7  12        2.69        1.31      1.80 o 
  -3   8  12        4.61        9.83      3.27 o 
  -2   8  12        4.97        4.14      4.62 o 
  -1   8  12       29.86       28.88      3.06 o 
   0   8  12        8.56        9.16      6.69 o 
   1   8  12       10.04       10.21      2.58 o 
   2   8  12       10.64       13.29      2.72 o 
   3   8  12        6.20        5.71      2.11 o 
  -1   9  12        0.11       -1.16      2.21 o 
   0   9  12        1.05       -0.09      3.93 o 
   1   9  12        0.90        1.44      2.50 o 
  -6   0  13        0.90        2.95      1.77 o 
  -5   0  13        9.29        8.36      1.97 o 
  -4   0  13        3.23        6.88      1.98 o 
  -3   0  13        4.06        9.86      2.88 o 
  -2   0  13       33.72       39.77      3.99 o 
  -1   0  13      175.95      170.53      3.74 o 
   0   0  13        5.70        4.07      2.62 o 
   1   0  13        0.17       -1.64      2.21 o 
   2   0  13        1.74        1.52      2.28 o 
   3   0  13       35.62       38.48      3.92 o 
   4   0  13        1.98       -0.51      2.17 o 
   5   0  13       30.86       32.17      3.99 o 
   6   0  13        5.97       10.65      3.16 o 
  -6   1  13        0.32        0.71      1.05 o 
  -5   1  13       15.10       15.09      1.55 o 
  -4   1  13      314.11      316.77      4.92 o 
  -3   1  13       71.74       61.77      2.06 o 
  -2   1  13       90.25       90.61      1.87 o 
  -1   1  13       10.48       10.42      1.25 o 
   0   1  13      110.47      107.56      2.55 o 
   1   1  13      182.35      171.40      4.61 o 
   2   1  13       65.08       66.85      3.10 o 
   3   1  13      290.82      269.86      6.07 o 
   4   1  13      115.71      123.98      4.32 o 
   5   1  13       14.19       14.58      2.35 o 
   6   1  13        9.19        8.06      3.74 o 
  -6   2  13        0.56        0.53      1.10 o 
  -5   2  13       31.28       26.10      1.84 o 
  -4   2  13       19.05       15.81      1.45 o 
  -3   2  13       25.90       20.99      2.51 o 
  -2   2  13       17.10       16.53      1.08 o 
  -1   2  13       11.15        9.75      1.25 o 
   0   2  13      436.59      453.77      5.38 o 
   1   2  13       29.33       36.66      1.99 o 
   2   2  13       84.39       88.72      3.54 o 
   3   2  13       83.31       80.59      5.99 o 
   4   2  13       10.01       11.80      2.09 o 
   5   2  13        1.53        1.23      1.69 o 
   6   2  13       20.45       23.10      2.77 o 
  -6   3  13        0.94        2.34      1.44 o 
  -5   3  13        2.17        1.59      1.15 o 
  -4   3  13        1.85        1.82      1.10 o 
  -3   3  13       16.33       21.67      1.59 o 
  -2   3  13       11.02       14.13      1.77 o 
  -1   3  13       30.83       31.58      1.64 o 
   0   3  13       55.07       54.96      2.01 o 
   1   3  13       45.39       46.67      2.24 o 
   2   3  13       15.64       18.17      1.61 o 
   3   3  13       31.78       30.28      2.12 o 
   4   3  13        9.94       11.32      1.66 o 
   5   3  13        2.33        1.84      3.33 o 
   6   3  13        8.47        6.51      1.94 o 
  -6   4  13        3.26        4.21      1.92 o 
  -5   4  13        8.72        7.61      1.64 o 
  -4   4  13       18.53       14.51      2.83 o 
  -3   4  13       16.89       17.64      1.58 o 
  -2   4  13       14.74       18.45      1.50 o 
  -1   4  13       29.97       35.40      1.84 o 
   0   4  13       49.07       49.65      2.08 o 
   1   4  13      153.45      154.54      3.24 o 
   2   4  13       15.72       16.91      1.67 o 
   3   4  13       16.13       18.91      2.36 o 
   4   4  13        0.41        0.85      1.57 o 
   5   4  13        1.69       -0.73      1.59 o 
  -5   5  13        5.05        3.97      1.63 o 
  -4   5  13       13.81       10.32      1.82 o 
  -3   5  13        6.49       10.33      2.03 o 
  -2   5  13       18.79       16.88      1.64 o 
  -1   5  13       72.94       73.13      2.42 o 
   0   5  13       28.84       27.00      1.84 o 
   1   5  13       32.67       27.80      2.18 o 
   2   5  13        7.58        9.35      1.66 o 
   3   5  13       14.47       12.54      1.95 o 
   4   5  13        6.22        4.91      1.97 o 
   5   5  13        0.65       -1.09      1.67 o 
  -5   6  13        0.36       -1.84      2.38 o 
  -4   6  13        1.91        4.60      1.89 o 
  -3   6  13       69.84       68.81      3.68 o 
  -2   6  13        6.21        6.89      1.52 o 
  -1   6  13      126.94      125.10      3.54 o 
   0   6  13       67.48       71.51      3.02 o 
   1   6  13      107.33      113.67      3.65 o 
   2   6  13       74.13       70.10      3.29 o 
   3   6  13        1.55       -0.56      1.37 o 
   4   6  13        5.75        4.74      3.13 o 
  -4   7  13       13.85       20.26      2.66 o 
  -3   7  13        4.08        5.86      1.94 o 
  -2   7  13       28.97       26.08      3.53 o 
  -1   7  13       26.44       27.88      2.88 o 
   0   7  13        0.46       -0.28      2.13 o 
   1   7  13       14.04       13.86      2.54 o 
   2   7  13        3.75        3.04      1.68 o 
   3   7  13        4.38        4.53      1.83 o 
   4   7  13        4.39        6.73      2.01 o 
  -3   8  13       13.38       16.27      3.66 o 
  -2   8  13        9.40       13.50      4.75 o 
  -1   8  13        4.40        5.74      2.19 o 
   0   8  13        6.06        8.91      2.38 o 
   1   8  13       12.89       12.73      2.72 o 
   2   8  13        2.57        2.68      2.18 o 
  -6   0  14        1.49        1.94      1.77 o 
  -5   0  14        0.62        1.07      1.60 o 
  -4   0  14      618.84      616.22     10.65 o 
  -3   0  14       72.92       62.55      3.02 o 
  -2   0  14       32.57       38.45      2.28 o 
  -1   0  14      185.29      190.00      7.39 o 
   0   0  14        5.77       12.36      3.17 o 
   1   0  14        8.38        9.97      3.09 o 
   2   0  14        6.89        5.86      2.71 o 
   3   0  14      394.51      373.46     10.57 o 
   4   0  14        5.45        5.71      2.79 o 
   5   0  14        0.79       -3.28      2.21 o 
   6   0  14        6.47        9.49      3.15 o 
  -6   1  14        0.06        3.11      1.18 o 
  -5   1  14        9.96        9.85      1.38 o 
  -4   1  14       22.05       28.04      1.78 o 
  -3   1  14        1.05        1.46      0.90 o 
  -2   1  14        1.24        1.05      2.41 o 
  -1   1  14      104.98      107.70      2.82 o 
   0   1  14       46.69       56.49      3.37 o 
   1   1  14       31.42       39.05      3.57 o 
   2   1  14       47.48       49.13      3.06 o 
   3   1  14       49.65       51.46      3.10 o 
   4   1  14       23.74       24.12      2.98 o 
   5   1  14       35.32       42.88      3.26 o 
   6   1  14        0.36       -0.64      1.86 o 
  -6   2  14        6.08        5.33      1.32 o 
  -5   2  14       13.86       14.09      1.53 o 
  -4   2  14        4.40        3.15      1.12 o 
  -3   2  14      124.52      108.57      2.74 o 
  -2   2  14       47.21       44.46      2.21 o 
  -1   2  14        8.67        8.47      1.10 o 
   0   2  14       17.91       20.80      1.67 o 
   1   2  14       18.30       22.93      3.11 o 
   2   2  14       43.44       52.70      3.14 o 
   3   2  14      147.15      150.04      4.70 o 
   4   2  14       71.21       71.91      3.55 o 
   5   2  14        4.95        4.81      2.48 o 
   6   2  14        7.23        6.94      2.20 o 
  -6   3  14        0.32        1.30      1.16 o 
  -5   3  14        1.16        0.39      1.21 o 
  -4   3  14       21.56       25.76      1.76 o 
  -3   3  14       39.79       41.21      2.36 o 
  -2   3  14        8.68       10.00      1.26 o 
  -1   3  14       80.82       76.07      2.28 o 
   0   3  14       16.93       16.15      1.41 o 
   1   3  14       12.67        9.65      1.64 o 
   2   3  14       38.24       39.66      2.81 o 
   3   3  14       72.41       65.22      2.75 o 
   4   3  14       88.97       86.66      3.19 o 
   5   3  14       10.38        8.40      1.95 o 
  -6   4  14        0.88       -1.27      1.40 o 
  -5   4  14        3.26        2.19      1.36 o 
  -4   4  14        1.64        0.70      1.26 o 
  -3   4  14        3.88        3.22      1.36 o 
  -2   4  14       13.53       17.61      1.54 o 
  -1   4  14        1.59        1.98      1.13 o 
   0   4  14       93.32       93.09      2.65 o 
   1   4  14      218.09      220.27      5.45 o 
   2   4  14       24.54       24.31      3.83 o 
   3   4  14      114.84      118.44      6.48 o 
   4   4  14       13.27       16.74      2.33 o 
   5   4  14        3.06        1.22      1.64 o 
  -5   5  14        5.13        8.56      3.90 o 
  -4   5  14        1.09        3.00      1.72 o 
  -3   5  14       28.12       28.49      2.68 o 
  -2   5  14       12.46       12.92      1.48 o 
  -1   5  14       40.01       43.81      2.10 o 
   0   5  14      169.43      172.74      3.57 o 
   1   5  14        0.61       -1.44      1.31 o 
   2   5  14       16.91       12.41      1.89 o 
   3   5  14        0.55        0.09      1.72 o 
   4   5  14        4.77        0.34      1.73 o 
   5   5  14        4.89        5.48      3.17 o 
  -4   6  14       10.43       13.87      2.36 o 
  -3   6  14       27.41       29.51      2.83 o 
  -2   6  14        7.37       10.41      1.72 o 
  -1   6  14       13.92       15.03      1.78 o 
   0   6  14       53.33       50.43      2.78 o 
   1   6  14       61.18       54.86      3.10 o 
   2   6  14        6.04        7.22      1.76 o 
   3   6  14       11.44       10.51      2.38 o 
   4   6  14        0.29       -1.32      1.80 o 
  -4   7  14        3.73        6.10      2.07 o 
  -3   7  14       17.76       25.11      3.52 o 
  -2   7  14        6.33        3.00      2.99 o 
  -1   7  14       21.15       24.58      9.56 o 
   0   7  14       33.83       32.78      3.02 o 
   1   7  14        8.52       11.74      2.34 o 
   2   7  14       38.89       43.87      2.99 o 
   3   7  14        1.31        2.57      1.82 o 
  -2   8  14        3.87        1.51      2.62 o 
  -1   8  14       10.49        9.94      4.56 o 
   0   8  14        2.16        3.11      2.17 o 
   1   8  14        8.81        7.02      2.47 o 
   2   8  14       17.67       16.37      7.50 o 
  -6   0  15        8.70       12.39      2.52 o 
  -5   0  15       13.79       11.39      2.18 o 
  -4   0  15       13.74        8.22      3.12 o 
  -3   0  15       49.61       42.01      2.66 o 
  -2   0  15        1.29        1.65      2.88 o 
  -1   0  15        5.69       12.92      3.47 o 
   0   0  15        0.73        2.81      2.88 o 
   1   0  15        0.18       -3.62      2.42 o 
   2   0  15       10.12       11.76      3.18 o 
   3   0  15        1.76        1.19      2.49 o 
   4   0  15        6.96        4.80      2.79 o 
   5   0  15        4.40        8.56      3.11 o 
   6   0  15       11.46       17.26      3.74 o 
  -6   1  15       16.76       18.38      1.78 o 
  -5   1  15       15.50       13.95      1.55 o 
  -4   1  15       84.30       75.76      2.50 o 
  -3   1  15       51.62       53.02      2.88 o 
  -2   1  15        3.13        3.02      1.21 o 
  -1   1  15        0.47       -0.05      2.04 o 
   0   1  15       27.32       32.41      3.01 o 
   1   1  15       13.56       11.70      2.71 o 
   2   1  15       98.81       99.81      7.98 o 
   3   1  15       49.16       47.69      3.24 o 
   4   1  15       11.14        9.34      2.22 o 
   5   1  15       12.42       13.94      2.48 o 
   6   1  15        6.07        5.76      2.27 o 
  -6   2  15        1.15        0.51      1.10 o 
  -5   2  15        2.44        1.16      1.07 o 
  -4   2  15        7.08        9.66      1.35 o 
  -3   2  15       57.03       55.29      2.62 o 
  -2   2  15       25.07       28.88      2.01 o 
  -1   2  15       25.35       26.64      1.55 o 
   0   2  15      216.97      208.93      4.91 o 
   1   2  15        0.55       -2.02      1.91 o 
   2   2  15      238.32      239.31      6.00 o 
   3   2  15       18.81       19.70      3.71 o 
   4   2  15        9.57        6.80      2.16 o 
   5   2  15       14.33       12.26      2.38 o 
  -6   3  15        0.04        1.73      1.22 o 
  -5   3  15        5.38        4.35      1.27 o 
  -4   3  15        7.26       10.91      1.82 o 
  -3   3  15        0.33        0.58      1.27 o 
  -2   3  15       40.69       34.30      2.18 o 
  -1   3  15       28.72       34.73      1.81 o 
   0   3  15       31.46       37.10      2.32 o 
   1   3  15      130.72      135.82      6.30 o 
   2   3  15       65.09       66.53      2.80 o 
   3   3  15       84.80       75.97      3.02 o 
   4   3  15        1.04        0.11      1.29 o 
   5   3  15        2.37        2.58      2.88 o 
  -5   4  15        1.21        3.34      1.81 o 
  -4   4  15        2.58        1.46      1.82 o 
  -3   4  15        2.63       -0.30      1.27 o 
  -2   4  15        9.44       11.15      2.88 o 
  -1   4  15       11.21       13.31      1.50 o 
   0   4  15       20.18       24.25      1.96 o 
   1   4  15      125.55      122.61      3.57 o 
   2   4  15       47.48       51.82      3.35 o 
   3   4  15        3.17        6.40      2.01 o 
   4   4  15        4.91        5.10      1.89 o 
   5   4  15        0.11        0.84      1.78 o 
  -5   5  15        2.92        7.76      2.08 o 
  -4   5  15       16.55       14.02      2.44 o 
  -3   5  15       29.63       29.11      2.72 o 
  -2   5  15       42.36       41.99      2.51 o 
  -1   5  15        0.13        0.44      1.17 o 
   0   5  15       17.35       18.29      1.69 o 
   1   5  15       31.95       31.41      2.33 o 
   2   5  15        9.40       13.53      2.33 o 
   3   5  15       13.73       12.04      2.34 o 
   4   5  15        0.39       -0.52      1.73 o 
  -4   6  15        4.23        8.29      3.84 o 
  -3   6  15        4.01        4.70      1.87 o 
  -2   6  15        3.57        3.24      1.73 o 
  -1   6  15       42.17       49.04      2.29 o 
   0   6  15       10.25        9.65      1.83 o 
   1   6  15       39.65       40.45      2.72 o 
   2   6  15        4.14        2.31      2.03 o 
   3   6  15        2.15        2.32      2.01 o 
   4   6  15        0.15        2.57      2.59 o 
  -3   7  15       20.80       23.25      2.78 o 
  -2   7  15        4.03        9.62      3.20 o 
  -1   7  15        4.62        5.02      2.30 o 
   0   7  15       17.51       20.57      2.75 o 
   1   7  15       10.62       12.42      3.03 o 
   2   7  15       16.06        7.67      6.93 o 
   3   7  15        0.21       -1.32      2.06 o 
  -1   8  15       21.12       20.00      2.87 o 
   0   8  15        3.51        3.40      2.75 o 
   1   8  15        8.29        6.80      2.42 o 
  -6   0  16       13.13       15.26      1.93 o 
  -5   0  16       41.41       41.82      3.22 o 
  -4   0  16       33.95       27.34      2.53 o 
  -3   0  16       98.62       99.61      6.22 o 
  -2   0  16        9.48       15.61      3.78 o 
  -1   0  16        4.88       10.08      3.51 o 
   0   0  16       15.99       21.48      4.03 o 
   1   0  16       16.50       15.48      3.66 o 
   2   0  16        2.27        0.80      2.74 o 
   3   0  16       90.88       96.17      5.82 o 
   4   0  16        1.42        1.24      2.77 o 
   5   0  16        0.30        0.22      2.60 o 
  -6   1  16        5.00        6.59      1.42 o 
  -5   1  16        8.89        9.71      1.60 o 
  -4   1  16       41.33       41.18      2.53 o 
  -3   1  16       19.37       18.00      2.39 o 
  -2   1  16       23.68       24.91      2.94 o 
  -1   1  16      110.89      111.03      5.20 o 
   0   1  16        1.43        2.74      2.27 o 
   1   1  16       20.38       19.94      2.77 o 
   2   1  16       12.06        7.82      3.89 o 
   3   1  16       26.31       24.88      2.81 o 
   4   1  16       11.52        8.75      2.27 o 
   5   1  16        9.18        2.15      2.05 o 
  -6   2  16        0.54        2.64      1.24 o 
  -5   2  16        5.50        6.02      1.64 o 
  -4   2  16       21.66       17.84      2.59 o 
  -3   2  16      157.48      175.63      4.30 o 
  -2   2  16       13.96       13.06      2.55 o 
  -1   2  16       12.08       12.18      1.70 o 
   0   2  16       17.43       19.52      3.14 o 
   1   2  16       85.86       80.26      3.90 o 
   2   2  16      140.94      139.96      7.51 o 
   3   2  16       16.39       15.74      2.51 o 
   4   2  16        0.34       -2.06      2.28 o 
   5   2  16        2.89        0.55      2.00 o 
  -5   3  16        0.22        2.51      1.43 o 
  -4   3  16       10.48       10.33      1.71 o 
  -3   3  16       30.16       31.71      2.51 o 
  -2   3  16       57.64       62.66      2.75 o 
  -1   3  16       91.44       86.40      3.09 o 
   0   3  16       73.95       65.44      2.86 o 
   1   3  16       58.56       61.79      2.81 o 
   2   3  16       14.40       13.50      1.89 o 
   3   3  16       27.78       25.01      2.27 o 
   4   3  16       15.40       12.54      1.93 o 
   5   3  16       17.12       17.90      2.57 o 
  -5   4  16        4.39        3.95      2.07 o 
  -4   4  16       16.56       21.85      2.16 o 
  -3   4  16        6.21        5.89      1.56 o 
  -2   4  16        3.07        4.51      1.49 o 
  -1   4  16       34.32       35.85      1.95 o 
   0   4  16       48.89       53.31      2.75 o 
   1   4  16       80.44       78.74      4.59 o 
   2   4  16       32.46       28.66      2.34 o 
   3   4  16       51.66       51.52      5.35 o 
   4   4  16        3.95        3.73      1.87 o 
  -4   5  16        5.49        5.98      1.96 o 
  -3   5  16        3.41        2.98      1.71 o 
  -2   5  16       12.27       10.66      1.78 o 
  -1   5  16       13.26       14.63      1.59 o 
   0   5  16       15.82       18.90      2.09 o 
   1   5  16       11.44       13.35      2.43 o 
   2   5  16        1.61       -0.09      1.75 o 
   3   5  16        2.94       -0.15      1.74 o 
   4   5  16       11.25       11.44      2.53 o 
  -4   6  16        2.79        7.12      2.07 o 
  -3   6  16        7.58       12.95      2.25 o 
  -2   6  16        2.01        3.37      1.70 o 
  -1   6  16       11.68       13.54      1.98 o 
   0   6  16       15.32       20.19      3.66 o 
   1   6  16        7.45        6.50      2.28 o 
   2   6  16       10.11       10.25      2.44 o 
   3   6  16        2.11        0.18      1.92 o 
  -3   7  16        1.11        4.36      1.87 o 
  -2   7  16       22.12       23.94      4.00 o 
  -1   7  16       27.34       32.04      3.09 o 
   0   7  16        5.54        6.78      2.21 o 
   1   7  16        4.01        0.62      2.42 o 
   2   7  16        0.17       -1.11      2.03 o 
  -5   0  17       55.27       67.32      5.92 o 
  -4   0  17        3.20        4.78      3.05 o 
  -3   0  17        3.57        7.23      3.23 o 
  -2   0  17       21.95       32.34      4.51 o 
  -1   0  17       24.81       33.27      4.61 o 
   0   0  17        2.76        1.58      3.39 o 
   1   0  17       24.26       44.03      4.96 o 
   2   0  17        9.15        6.50      3.33 o 
   3   0  17        0.01       -1.70      2.72 o 
   4   0  17       11.69       13.44      3.70 o 
   5   0  17        6.10        1.65      3.03 o 
  -5   1  17       19.89       17.76      2.79 o 
  -4   1  17       29.61       30.09      3.62 o 
  -3   1  17        6.20       13.21      2.53 o 
  -2   1  17        1.53        4.78      2.31 o 
  -1   1  17       23.83       25.83      3.17 o 
   0   1  17        8.03        7.57      2.55 o 
   1   1  17       21.91       25.56      3.05 o 
   2   1  17      256.81      248.84      6.47 o 
   3   1  17        1.93       -0.10      1.95 o 
   4   1  17       26.03       25.47      3.02 o 
   5   1  17        3.15        1.44      2.10 o 
  -5   2  17        1.02        1.95      1.40 o 
  -4   2  17       17.49       16.24      1.98 o 
  -3   2  17       14.50       16.56      2.69 o 
  -2   2  17       52.69       66.60      4.82 o 
  -1   2  17       74.56       73.49      2.95 o 
   0   2  17       10.81       12.15      1.78 o 
   1   2  17       44.49       56.85      3.82 o 
   2   2  17        9.04        8.16      2.37 o 
   3   2  17       60.56       55.62      5.85 o 
   4   2  17       10.15        9.16      2.40 o 
   5   2  17        6.15        1.92      2.21 o 
  -5   3  17        9.14        8.76      1.78 o 
  -4   3  17        1.14        3.73      1.49 o 
  -3   3  17       17.62       23.12      2.13 o 
  -2   3  17       34.78       37.69      3.30 o 
  -1   3  17        9.77        8.41      1.70 o 
   0   3  17        3.02        2.80      1.85 o 
   1   3  17       11.46       10.17      1.84 o 
   2   3  17       53.26       52.07      3.89 o 
   3   3  17       32.37       35.11      2.54 o 
   4   3  17        0.87        0.06      1.53 o 
   5   3  17        1.19        1.55      1.85 o 
  -5   4  17        0.05        4.04      1.80 o 
  -4   4  17       17.15       22.30      2.38 o 
  -3   4  17       37.76       42.68      2.62 o 
  -2   4  17       52.63       55.67      3.73 o 
  -1   4  17        6.98        5.26      1.66 o 
   0   4  17       39.33       42.90      2.66 o 
   1   4  17        5.10        5.08      1.65 o 
   2   4  17        4.26        0.46      3.05 o 
   3   4  17        0.15       -2.85      1.90 o 
   4   4  17        7.41        3.61      2.67 o 
  -4   5  17        1.80        3.61      1.77 o 
  -3   5  17        7.06       10.67      2.17 o 
  -2   5  17        2.15        2.57      1.51 o 
  -1   5  17        1.19        2.10      1.52 o 
   0   5  17       60.58       66.38      3.53 o 
   1   5  17       23.03       22.64      2.85 o 
   2   5  17       25.69       33.94      3.18 o 
   3   5  17        0.68       -0.48      1.81 o 
   4   5  17        3.51        2.20      2.26 o 
  -3   6  17        0.59        1.90      1.64 o 
  -2   6  17        9.33       11.58      2.11 o 
  -1   6  17       17.34       10.84      3.86 o 
   0   6  17        0.61       -2.80      2.80 o 
   1   6  17       23.61       23.16      2.99 o 
   2   6  17        5.74        9.71      2.55 o 
   3   6  17        5.72        7.54      2.48 o 
  -2   7  17        4.08        8.70      2.98 o 
  -1   7  17        7.54       12.27      2.51 o 
   0   7  17        5.96       -1.56      2.62 o 
   1   7  17        6.18        3.23      2.59 o 
  -5   0  18        6.87       11.87      3.66 o 
  -4   0  18       11.11        8.60      3.54 o 
  -3   0  18       18.19       23.46      4.29 o 
  -2   0  18        0.09        6.36      3.44 o 
  -1   0  18       15.62       18.18      4.12 o 
   0   0  18        1.01        3.13      3.56 o 
   1   0  18        3.42       -0.03      3.27 o 
   2   0  18       86.25       84.34      5.94 o 
   3   0  18       10.43       12.79      3.64 o 
   4   0  18        0.03        1.41      3.09 o 
   5   0  18        0.53        1.14      3.12 o 
  -5   1  18       12.31       13.07      2.57 o 
  -4   1  18        1.98        0.62      2.01 o 
  -3   1  18        0.03        0.12      2.12 o 
  -2   1  18        1.88        2.28      2.27 o 
  -1   1  18        6.67        6.66      2.54 o 
   0   1  18       21.33       27.46      6.09 o 
   1   1  18       15.45       17.84      2.87 o 
   2   1  18       39.74       41.87      3.55 o 
   3   1  18       15.60       16.28      2.79 o 
   4   1  18       12.19       11.36      4.07 o 
   5   1  18        8.81        7.03      3.17 o 
  -5   2  18        9.26       16.50      2.75 o 
  -4   2  18        7.82        9.78      2.43 o 
  -3   2  18        4.25        5.41      2.33 o 
  -2   2  18       12.74       10.56      2.67 o 
  -1   2  18        3.74        3.49      1.47 o 
   0   2  18        9.59       12.77      1.88 o 
   1   2  18       93.66      103.03      4.63 o 
   2   2  18       45.74       48.73      3.67 o 
   3   2  18        3.09        4.48      2.31 o 
   4   2  18        1.38        0.15      2.17 o 
  -5   3  18        4.04        8.11      1.74 o 
  -4   3  18        4.59        5.84      2.27 o 
  -3   3  18        5.96        8.50      2.41 o 
  -2   3  18       44.93       38.26      3.47 o 
  -1   3  18        4.06        2.57      1.61 o 
   0   3  18       25.95       26.95      2.35 o 
   1   3  18       20.44       17.70      2.72 o 
   2   3  18       16.84       19.13      2.10 o 
   3   3  18        4.71        1.73      1.61 o 
   4   3  18        1.41       -2.39      1.66 o 
  -4   4  18        2.69        3.73      1.50 o 
  -3   4  18       29.05       21.33      2.90 o 
  -2   4  18        3.83        2.78      2.88 o 
  -1   4  18        0.93        1.73      1.57 o 
   0   4  18        2.22        2.21      1.66 o 
   1   4  18       12.38       13.89      2.65 o 
   2   4  18       11.35        9.79      1.96 o 
   3   4  18       11.69        8.28      2.15 o 
   4   4  18        6.81        4.45      2.23 o 
  -4   5  18        1.44        5.64      1.86 o 
  -3   5  18        3.96        2.72      2.42 o 
  -2   5  18        9.58        8.18      2.55 o 
  -1   5  18        2.22        1.55      2.41 o 
   0   5  18        9.70       12.47      2.05 o 
   1   5  18        1.69        0.74      1.88 o 
   2   5  18        6.14        5.42      2.24 o 
   3   5  18       10.93        8.06      2.44 o 
  -3   6  18        2.21        3.56      1.73 o 
  -2   6  18        1.32        4.43      2.63 o 
  -1   6  18       39.24       48.12      4.38 o 
   0   6  18        0.47        0.05      2.90 o 
   1   6  18        7.67        6.85      2.41 o 
   2   6  18        0.36       -1.08      2.03 o 
  -1   7  18        3.78       -0.28      2.88 o 
   0   7  18        7.45        3.61      3.10 o 
  -5   0  19       26.05       30.80      4.74 o 
  -4   0  19        0.79        6.15      3.37 o 
  -3   0  19        5.70       11.71      3.82 o 
  -2   0  19        3.90        3.13      3.55 o 
  -1   0  19        7.71        7.61      3.78 o 
   0   0  19       14.50       14.75      4.12 o 
   1   0  19        0.95        4.83      3.60 o 
   2   0  19      243.79      271.92     10.31 o 
   3   0  19       16.44       15.41      4.21 o 
   4   0  19        8.29        2.74      3.40 o 
  -5   1  19        5.90        7.53      2.42 o 
  -4   1  19       10.38       12.16      4.19 o 
  -3   1  19        3.33        6.41      2.50 o 
  -2   1  19       15.71       14.68      2.86 o 
  -1   1  19       54.67       54.55      6.96 o 
   0   1  19        1.42       -0.22      2.37 o 
   1   1  19       51.85       60.52      4.12 o 
   2   1  19       44.12       44.34      5.30 o 
   3   1  19        0.43       -1.38      2.16 o 
   4   1  19        1.39       -1.33      2.22 o 
  -5   2  19       11.65        7.51      2.41 o 
  -4   2  19       24.36       22.94      3.07 o 
  -3   2  19        4.08        6.53      2.48 o 
  -2   2  19       26.75       22.39      3.14 o 
  -1   2  19        1.81       -1.66      2.76 o 
   0   2  19       25.75       30.89      2.37 o 
   1   2  19        1.96        0.85      3.28 o 
   2   2  19        9.46       11.95      5.03 o 
   3   2  19       13.93       12.65      3.50 o 
   4   2  19        2.90        2.17      2.84 o 
  -4   3  19        2.08        3.25      2.20 o 
  -3   3  19       13.35       13.56      2.71 o 
  -2   3  19        0.97        1.38      3.30 o 
  -1   3  19        4.51        5.94      2.51 o 
   0   3  19       37.03       34.93      2.59 o 
   1   3  19       29.62       41.65      4.16 o 
   2   3  19       14.68       10.45      1.99 o 
   3   3  19       14.15       16.86      2.17 o 
   4   3  19        4.69        1.33      2.68 o 
  -4   4  19        2.37        7.73      2.28 o 
  -3   4  19        2.75        3.89      2.18 o 
  -2   4  19       11.16        8.61      3.50 o 
  -1   4  19        2.52        4.04      1.64 o 
   0   4  19        1.04        1.16      1.64 o 
   1   4  19        3.36        2.60      2.19 o 
   2   4  19       21.31       21.37      2.36 o 
   3   4  19        5.33        7.40      2.30 o 
  -3   5  19        2.20        1.46      2.56 o 
  -2   5  19       14.96       19.77      2.93 o 
  -1   5  19        9.57        8.57      1.94 o 
   0   5  19        4.54        1.53      1.72 o 
   1   5  19        2.95        3.54      2.33 o 
   2   5  19        1.22        0.68      2.15 o 
  -2   6  19        6.14        9.36      3.17 o 
  -1   6  19        3.26        0.57      2.16 o 
   0   6  19       11.74        8.44      2.58 o 
   1   6  19        5.97        7.68      2.56 o 
  -4   0  20        5.48        6.05      3.59 o 
  -3   0  20        0.00       -3.90      2.94 o 
  -2   0  20        9.11        8.99      3.86 o 
  -1   0  20       57.65       65.47      6.25 o 
   0   0  20       15.75       14.33      4.31 o 
   1   0  20        7.65        5.38      3.83 o 
   2   0  20       12.90       13.12      4.22 o 
   3   0  20        0.04       -3.71      3.16 o 
   4   0  20        0.06       -3.30      3.12 o 
  -4   1  20        3.87        3.36      2.32 o 
  -3   1  20        2.87        6.79      2.57 o 
  -2   1  20        3.85        4.41      2.60 o 
  -1   1  20        2.38        3.02      2.59 o 
   0   1  20        0.30       -0.86      3.98 o 
   1   1  20       35.21       33.46      3.65 o 
   2   1  20       25.47       19.44      3.21 o 
   3   1  20        4.15       -1.37      2.36 o 
   4   1  20        4.20       -0.46      2.39 o 
  -4   2  20        2.27        8.89      2.51 o 
  -3   2  20        9.30       10.72      3.72 o 
  -2   2  20       24.28       24.71      3.29 o 
  -1   2  20        4.60        4.77      2.68 o 
   0   2  20        4.26        5.95      1.72 o 
   1   2  20       26.54       26.02      2.37 o 
   2   2  20       38.58       34.61      3.99 o 
   3   2  20        4.55        1.99      2.46 o 
  -4   3  20        6.96       13.66      2.72 o 
  -3   3  20        5.82        9.61      2.62 o 
  -2   3  20        3.19        0.50      2.33 o 
  -1   3  20        6.18        6.25      2.62 o 
   0   3  20        0.95        1.32      1.57 o 
   1   3  20        3.15        4.43      1.88 o 
   2   3  20        9.04        5.15      1.77 o 
   3   3  20        6.96        5.63      1.90 o 
  -3   4  20       20.52       19.11      3.00 o 
  -2   4  20        5.81        8.86      2.61 o 
  -1   4  20        9.98        5.93      3.44 o 
   0   4  20        2.76        2.42      2.13 o 
   1   4  20        8.35        7.65      2.63 o 
   2   4  20        2.13        4.41      1.89 o 
   3   4  20        3.68        0.51      3.55 o 
  -2   5  20       13.14       14.98      4.17 o 
  -1   5  20        2.88        2.14      2.70 o 
   0   5  20        5.25        6.75      2.18 o 
   1   5  20        3.32        4.21      2.25 o 
   2   5  20        5.53        3.33      2.35 o 
  -4   0  21        0.61        0.80      3.17 o 
  -3   0  21        1.68        8.26      3.86 o 
  -2   0  21       11.11       12.16      4.20 o 
  -1   0  21       21.28       18.58      4.71 o 
   0   0  21       62.96       79.11      6.96 o 
   1   0  21       42.56       40.60      5.56 o 
   2   0  21        0.11        1.19      3.68 o 
   3   0  21        2.42       10.07      4.24 o 
  -4   1  21        1.65        2.54      2.39 o 
  -3   1  21        2.09        4.08      2.47 o 
  -2   1  21       15.62       18.18      3.26 o 
  -1   1  21        3.47        3.67      4.24 o 
   0   1  21        8.51        9.85      3.56 o 
   1   1  21       35.06       45.79      8.02 o 
   2   1  21       12.67       18.45      3.31 o 
   3   1  21        3.83        0.98      2.93 o 
  -4   2  21        0.46        1.21      2.26 o 
  -3   2  21        0.69        0.73      2.26 o 
  -2   2  21       12.18       11.71      2.93 o 
  -1   2  21        0.54        4.72      3.83 o 
   0   2  21        4.68        6.52      1.80 o 
   1   2  21        7.28        3.21      1.68 o 
   2   2  21        8.25        4.34      2.73 o 
   3   2  21        4.98       -2.24      3.20 o 
  -3   3  21       28.48       31.39      4.83 o 
  -2   3  21        0.45        2.97      2.53 o 
  -1   3  21        1.83        3.54      2.53 o 
   0   3  21        0.30       -0.95      1.59 o 
   1   3  21        1.54        1.04      2.54 o 
   2   3  21        4.23        2.61      1.83 o 
  -2   4  21        2.51       -0.68      2.20 o 
  -1   4  21        4.74        4.06      3.34 o 
   0   4  21        2.26        1.19      1.69 o 
   1   4  21       17.66       14.59      2.65 o 
   2   4  21        2.94        1.39      1.99 o 
  -1   5  21        3.39        5.03      3.04 o 
   0   5  21        0.58        0.16      1.70 o 
  -3   0  22        0.44        4.62      3.74 o 
  -2   0  22        2.87        1.10      3.64 o 
  -1   0  22        8.15        7.07      4.32 o 
   0   0  22        3.89       -0.78      3.92 o 
   1   0  22        4.20       -0.71      3.64 o 
   2   0  22       34.76       32.49      5.43 o 
   3   0  22        0.00       -4.77      3.18 o 
  -3   1  22        0.33       -3.31      2.21 o 
  -2   1  22        3.22        3.06      2.86 o 
  -1   1  22       12.21        9.90      3.09 o 
   0   1  22       14.94       17.93      3.39 o 
   1   1  22       49.76       55.08      4.47 o 
   2   1  22        1.42       -0.44      2.66 o 
  -3   2  22        5.51        9.38      2.86 o 
  -2   2  22        0.93       -0.92      2.42 o 
  -1   2  22       15.71       10.61      3.04 o 
   0   2  22        3.57        8.24      2.54 o 
   1   2  22        5.21        3.35      1.74 o 
   2   2  22        6.15        8.20      2.85 o 
  -2   3  22        0.67        3.51      2.60 o 
  -1   3  22        5.61       11.07      2.98 o 
   0   3  22        1.16        0.82      1.65 o 
   1   3  22       20.92       20.50      2.45 o 
   2   3  22        0.93       -2.21      1.61 o 
  -1   4  22        0.75       -0.31      2.39 o 
   0   4  22        1.57       -0.75      1.75 o 
   1   4  22        1.07       -1.35      2.00 o 
  -2   0  23       14.00       13.82      4.64 o 
  -1   0  23        2.28        5.75      4.17 o 
   0   0  23        0.45       -0.78      3.92 o 
   1   0  23       33.58       35.58      5.85 o 
   2   0  23       16.11       12.43      4.95 o 
  -2   1  23        1.45       -0.80      3.25 o 
  -1   1  23       20.13       20.03      3.57 o 
   0   1  23        2.32        8.53      3.00 o 
   1   1  23       12.12       14.78      5.18 o 
   2   1  23        3.36        4.32      3.92 o 
  -2   2  23        2.55        5.67      2.91 o 
  -1   2  23        0.42        1.02      2.66 o 
   0   2  23        1.42        1.42      1.78 o 
   1   2  23        7.43        8.40      2.41 o 
  -1   3  23        1.50        3.21      2.64 o 
   0   3  23        5.35        8.74      2.12 o 
  -1   0  24        4.81        6.65      4.40 o 
   0   0  24        5.68        9.86      4.61 o 
  -1   1  24        1.26        3.37      2.92 o 
   0   1  24        5.25        7.29      3.12 o 
                                                 
